# Supplementary material for: Multiple effects govern endogenous retrovirus survival patterns in human gene introns
Source: Genome Biol. 2006 Sep 27;7(9):R86. doi: 10.1186/gb-2006-7-9-r86 (PMC1794541; doi:10.1186/gb-2006-7-9-r86)
Supplement: Additional data file 1 — Complete in silico ERV splicing prediction results [file gb-2006-7-9-r86-S1.xls]

## Sheet: MLT1
	Summary – Full length elements								Summary – Solo LTRs
		splice	polyA	short int	short term					splice	polyA
	Sense	4664	1637	751	0				Sense	520	649
	Anti	4101	0	119	0				Anti	0	0
Full-length elements								Solo LTRs
Sense				Anti				Sense				Anti
cons start	cons end	bootstrap instances	event type	cons start	cons end	bootstrap instances	event type	cons start	cons end	bootstrap instances	event type	cons start	cons end	bootstrap instances	event type
228	247	490	splice	817	969	894	splice	228	247	502	splice
228	339	773	polyA	817	1155	269	splice	228	333	18	splice
228	567	58	splice	817	1224	1182	splice	228	339	649	polyA
228	666	31	splice	817	1322	530	splice
228	919	5	polyA	817	2277	72	splice
228	1291	52	splice	887	969	63	splice
228	1649	359	splice	887	1155	35	splice
228	2392	16	splice	887	1224	113	splice
228	2478	1	splice	887	1322	58	splice
228	2484	39	polyA	887	2277	8	splice
785	919	9	polyA	1038	1155	22	splice
785	1291	106	splice	1038	1224	76	splice
785	1649	602	splice	1038	1322	35	splice
785	2392	43	splice	1038	2277	6	splice
785	2478	5	splice	1125	1155	54	splice
785	2484	80	polyA	1125	1224	175	splice
1161	1291	128	splice	1125	1322	95	splice
1161	1649	878	splice	1125	2277	11	splice
1161	2392	60	splice	1147	1155	65	splice
1161	2478	3	splice	1147	1224	202	splice
1161	2484	109	polyA	1147	1322	97	splice
1268	1291	80	splice	1147	2277	10	splice
1268	1649	454	splice	1375	2277	27	splice
1268	2392	30	splice	2103	2277	2	splice
1268	2484	39	polyA
1364	1649	761	splice
1364	2392	62	splice
1364	2478	3	splice
1364	2484	66	polyA
1937	2392	238	splice
1937	2478	11	splice
1937	2484	333	polyA
2373	2392	181	splice
2373	2478	12	splice
2373	2484	184	polyA

## Sheet: MSTA
	Summary – Full length elements								Summary – Solo LTRs
		splice	polyA	short int	short term					splice	polyA
	Sense	5976	119	123	0				Sense	1267	48
	Anti	2016	676	740	0				Anti	0	0
Full-length elements								Solo LTRs
Sense				Anti				Sense				Anti
cons start	cons end	bootstrap instances	event type	cons start	cons end	bootstrap instances	event type	cons start	cons end	bootstrap instances	event type	cons start	cons end	bootstrap instances	event type
56	66	63	splice	355	737	676	polyA	56	66	70	splice
56	154	4	splice	355	800	126	splice	56	154	2	splice
56	275	278	splice	355	920	29	splice	56	275	284	splice
56	355	23	polyA	355	1002	86	splice	56	355	14	polyA
56	1251	133	splice	355	1069	37	splice	153	154	7	splice
56	1326	3	splice	789	800	702	splice	153	275	904	splice
56	1566	1	splice	789	920	195	splice	153	355	34	polyA
56	1628	14	splice	789	1002	389	splice
56	1642	1	splice	789	1069	234	splice
56	2354	2	splice	860	920	12	splice
153	154	14	splice	860	1002	30	splice
153	275	933	splice	860	1069	30	splice
153	355	46	polyA	911	920	38	splice
153	1251	438	splice	911	1002	66	splice
153	1326	5	splice	911	1069	42	splice
153	1566	2	splice
153	1628	38	splice
153	1642	2	splice
153	2145	5	splice
153	2354	15	splice
153	2434	1	polyA
1119	1251	1706	splice
1119	1326	13	splice
1119	1566	15	splice
1119	1628	146	splice
1119	1642	8	splice
1119	2145	7	splice
1119	2233	1	splice
1119	2354	61	splice
1159	1251	159	splice
1159	1326	1	splice
1159	1628	15	splice
1159	2145	1	splice
1159	2354	13	splice
1159	2434	1	polyA
1915	2145	163	splice
1915	2233	15	splice
1915	2354	1157	splice
1915	2434	31	polyA
2135	2145	44	splice
2135	2233	3	splice
2135	2354	173	splice
2135	2434	5	polyA
2232	2233	2	splice
2232	2354	322	splice
2232	2434	12	polyA

## Sheet: THE1A
	Summary – Full length elements								Summary – Solo LTRs
		splice	polyA	short int	short term					splice	polyA
	Sense	4634	1551	894	0				Sense	950	57
	Anti	7374	0	2491	0				Anti	0	0
Full-length elements								Solo LTRs
Sense				Anti				Sense				Anti
cons start	cons end	bootstrap instances	event type	cons start	cons end	bootstrap instances	event type	cons start	cons end	bootstrap instances	event type	cons start	cons end	bootstrap instances	event type
54	91	118	splice	421	712	16	splice	54	91	120	splice
54	221	160	splice	421	730	167	splice	54	221	168	splice
54	280	327	splice	421	777	36	splice	54	280	358	splice
54	289	145	polyA	421	844	9	splice	54	289	57	polyA
54	318	134	splice	421	926	11	splice	54	318	51	splice
54	551	202	polyA	421	1175	53	splice	310	318	253	splice
54	615	34	splice	421	2139	16	splice
54	1586	41	splice	447	712	9	splice
54	1899	6	splice	447	730	44	splice
54	2026	12	splice	447	777	7	splice
54	2156	23	splice	447	844	2	splice
54	2215	46	splice	447	926	3	splice
54	2224	9	polyA	447	1175	14	splice
54	2253	2	splice	447	2139	4	splice
310	318	670	splice	710	712	225	splice
310	551	1012	polyA	710	730	1914	splice
310	615	226	splice	710	777	427	splice
310	1586	161	splice	710	844	117	splice
310	1899	8	splice	710	926	133	splice
310	2026	70	splice	710	1175	593	splice
310	2156	105	splice	710	2139	235	splice
310	2215	213	splice	774	777	345	splice
310	2224	30	polyA	774	844	115	splice
310	2253	20	splice	774	926	119	splice
634	1586	2	splice	774	1175	431	splice
634	2156	2	splice	774	2139	168	splice
634	2215	1	splice	904	926	7	splice
634	2224	1	polyA	904	1175	38	splice
987	1586	50	splice	904	2139	10	splice
987	1899	3	splice	979	1175	350	splice
987	2026	13	splice	979	2139	137	splice
987	2156	29	splice	1012	1175	74	splice
987	2215	50	splice	1012	2139	34	splice
987	2224	4	polyA	1063	1175	42	splice
987	2253	6	splice	1063	2139	13	splice
1744	1899	20	splice	1108	1175	883	splice
1744	2026	158	splice	1108	2139	335	splice
1744	2156	222	splice	1291	2139	234	splice
1744	2215	452	splice	1866	2139	2	splice
1744	2224	52	polyA	1904	2139	2	splice
1744	2253	47	splice
1774	1899	20	splice
1774	2026	132	splice
1774	2156	180	splice
1774	2215	397	splice
1774	2224	69	polyA
1774	2253	57	splice
1989	2026	64	splice
1989	2156	92	splice
1989	2215	191	splice
1989	2224	27	polyA
1989	2253	28	splice
2245	2253	42	splice

## Sheet: ERVLE
	Summary – Full length elements								Summary – Solo LTRs
		splice	polyA	short int	short term					splice	polyA
	Sense	6842	3146	0	998				Sense	2978	2852
	Anti	8017	1841	513	0				Anti	321	0
Full-length elements								Solo LTRs
Sense				Anti				Sense				Anti
cons start	cons end	bootstrap instances	event type	cons start	cons end	bootstrap instances	event type	cons start	cons end	bootstrap instances	event type	cons start	cons end	bootstrap instances	event type
83	174	286	splice	320	357	379	splice	83	174	282	splice	320	357	321	splice
83	193	135	splice	320	688	1570	polyA	83	193	141	splice
83	204	35	splice	320	1809	591	splice	83	204	33	splice
83	327	82	splice	320	1911	250	splice	83	327	84	splice
83	474	46	splice	320	1927	302	splice	83	474	60	splice
83	563	100	polyA	320	1992	240	splice	83	563	112	polyA
83	987	38	splice	320	2071	12	splice	241	327	1528	splice
83	1299	14	splice	320	2179	395	splice	241	474	789	splice
83	1344	2	splice	320	2364	228	splice	241	563	1596	polyA
83	1455	1	splice	320	2580	81	splice	393	474	61	splice
83	1917	1	splice	320	2998	54	splice	393	563	139	polyA
83	2086	1	splice	320	3125	22	splice	511	563	646	polyA
83	2599	5	splice	320	3327	123	splice	527	563	359	polyA
83	3317	3	splice	320	3359	76	splice
83	3352	4	splice	320	3734	3	splice
83	3381	1	polyA	320	3806	91	splice
83	4067	1	splice	320	3850	35	splice
241	327	1542	splice	320	4086	21	splice
241	474	833	splice	320	4111	9	splice
241	563	1628	polyA	320	4468	15	splice
241	987	517	splice	320	4701	24	splice
241	1299	170	splice	320	5030	3	splice
241	1344	72	splice	320	5097	33	polyA
241	1455	25	splice	320	5308	9	polyA
241	1783	16	splice	320	6605	3	splice
241	1917	65	splice	320	6652	2	splice
241	2086	65	splice	552	688	29	polyA
241	2599	86	splice	552	1809	6	splice
241	2770	4	splice	552	1911	3	splice
241	3317	53	splice	552	1927	7	splice
241	3352	49	splice	552	1992	6	splice
241	3381	24	polyA	552	2179	7	splice
241	3472	8	splice	552	2364	1	splice
241	3782	4	splice	552	2580	1	splice
241	4026	3	splice	552	3359	2	splice
241	4067	6	splice	552	3806	1	splice
241	4384	2	splice	552	4468	1	splice
241	4493	1	splice	552	4701	2	splice
241	6469	1	splice	552	5097	2	polyA
393	474	71	splice	552	5308	1	polyA
393	563	119	polyA	1113	1809	473	splice
393	987	36	splice	1113	1911	228	splice
393	1299	13	splice	1113	1927	226	splice
393	1344	2	splice	1113	1992	192	splice
393	1917	3	splice	1113	2071	13	splice
393	2086	6	splice	1113	2179	337	splice
393	2599	4	splice	1113	2364	178	splice
393	3352	4	splice	1113	2580	62	splice
393	3381	2	polyA	1113	2998	42	splice
393	3472	1	splice	1113	3125	13	splice
393	4026	1	splice	1113	3327	106	splice
511	563	634	polyA	1113	3359	64	splice
511	987	193	splice	1113	3734	1	splice
511	1299	47	splice	1113	3806	66	splice
511	1344	24	splice	1113	3850	24	splice
511	1455	5	splice	1113	4086	18	splice
511	1783	4	splice	1113	4111	15	splice
511	1917	21	splice	1113	4468	17	splice
511	2086	27	splice	1113	4701	13	splice
511	2599	34	splice	1113	5097	26	polyA
511	3317	27	splice	1113	5308	8	polyA
511	3352	20	splice	1113	6605	1	splice
511	3381	14	polyA	1113	6652	2	splice
511	3782	1	splice	1242	1809	91	splice
511	4026	1	splice	1242	1911	31	splice
511	4067	4	splice	1242	1927	69	splice
511	4384	1	splice	1242	1992	34	splice
527	563	363	polyA	1242	2071	3	splice
527	987	103	splice	1242	2179	55	splice
527	1299	27	splice	1242	2364	42	splice
527	1344	16	splice	1242	2580	7	splice
527	1455	5	splice	1242	2998	9	splice
527	1783	6	splice	1242	3125	5	splice
527	1917	8	splice	1242	3327	20	splice
527	2086	10	splice	1242	3359	15	splice
527	2599	14	splice	1242	3806	12	splice
527	3317	15	splice	1242	3850	7	splice
527	3352	20	splice	1242	4086	4	splice
527	3381	6	polyA	1242	4111	2	splice
527	4026	4	splice	1242	4468	6	splice
1041	1299	1	splice	1242	4701	3	splice
1041	2086	1	splice	1242	5097	8	polyA
1041	2599	2	splice	2138	2179	261	splice
1041	3352	1	splice	2138	2364	126	splice
1357	1455	14	splice	2138	2580	43	splice
1357	1783	11	splice	2138	2998	31	splice
1357	1917	21	splice	2138	3125	15	splice
1357	2086	13	splice	2138	3327	73	splice
1357	2599	35	splice	2138	3359	49	splice
1357	3317	26	splice	2138	3806	58	splice
1357	3352	24	splice	2138	3850	24	splice
1357	3381	6	polyA	2138	4086	8	splice
1357	3472	3	splice	2138	4111	10	splice
1357	4026	3	splice	2138	4468	10	splice
1357	4067	3	splice	2138	4701	11	splice
1410	1455	43	splice	2138	5030	2	splice
1410	1783	51	splice	2138	5097	16	polyA
1410	1917	135	splice	2138	5308	9	polyA
1410	2086	113	splice	2138	6605	1	splice
1410	2599	176	splice	2138	6652	2	splice
1410	2770	4	splice	2441	2580	16	splice
1410	3317	118	splice	2441	2998	10	splice
1410	3352	134	splice	2441	3125	2	splice
1410	3381	57	polyA	2441	3327	22	splice
1410	3472	27	splice	2441	3359	12	splice
1410	3782	1	splice	2441	3806	18	splice
1410	4026	11	splice	2441	3850	3	splice
1410	4067	11	splice	2441	4086	4	splice
1410	4384	3	splice	2441	4111	1	splice
1410	5803	2	splice	2441	4468	2	splice
1410	6096	1	polyA	2441	4701	7	splice
1410	6469	1	splice	2441	5030	1	splice
2425	2599	20	splice	2441	5097	8	polyA
2425	2770	3	splice	2441	5308	4	polyA
2425	3317	20	splice	2481	2580	42	splice
2425	3352	11	splice	2481	2998	35	splice
2425	3381	5	polyA	2481	3125	14	splice
2425	3472	1	splice	2481	3327	72	splice
2425	3782	1	splice	2481	3359	46	splice
2425	4026	1	splice	2481	3806	52	splice
2425	4067	3	splice	2481	3850	26	splice
2425	6096	1	polyA	2481	4086	10	splice
2437	2599	10	splice	2481	4111	10	splice
2437	2770	1	splice	2481	4468	14	splice
2437	3317	5	splice	2481	4701	20	splice
2437	3352	3	splice	2481	5030	2	splice
2437	3381	1	polyA	2481	5097	18	polyA
2679	2770	9	splice	2481	5308	6	polyA
2679	3317	194	splice	2481	6605	1	splice
2679	3352	181	splice	2481	6652	1	splice
2679	3381	97	polyA	2561	2580	133	splice
2679	3472	21	splice	2561	2998	78	splice
2679	3782	3	splice	2561	3125	34	splice
2679	4026	10	splice	2561	3327	212	splice
2679	4067	17	splice	2561	3359	163	splice
2679	4384	3	splice	2561	3806	144	splice
2679	4469	1	splice	2561	3850	67	splice
2679	4493	1	splice	2561	4086	39	splice
2679	5472	1	polyA	2561	4111	25	splice
2679	6096	1	polyA	2561	4468	44	splice
2679	6858	1	polyA	2561	4701	40	splice
2948	3317	46	splice	2561	5030	5	splice
2948	3352	43	splice	2561	5097	42	polyA
2948	3381	22	polyA	2561	5308	10	polyA
2948	3472	2	splice	2561	6535	2	splice
2948	3782	1	splice	2561	6605	2	splice
2948	4026	2	splice	2561	6652	4	splice
2948	4067	4	splice	2635	2998	14	splice
3194	3317	69	splice	2635	3125	5	splice
3194	3352	49	splice	2635	3327	13	splice
3194	3381	27	polyA	2635	3359	13	splice
3194	3472	9	splice	2635	3806	25	splice
3194	3782	2	splice	2635	3850	6	splice
3194	4026	5	splice	2635	4086	5	splice
3194	4067	6	splice	2635	4111	3	splice
3194	4384	3	splice	2635	4468	10	splice
3194	6096	1	polyA	2635	4701	2	splice
3194	6858	1	polyA	2635	5097	7	polyA
3231	3317	8	splice	2635	5308	2	polyA
3231	3352	8	splice	2742	2998	2	splice
3231	3381	2	polyA	2742	3327	8	splice
3231	3472	1	splice	2742	3359	5	splice
3231	4026	1	splice	2742	3806	7	splice
3231	4067	1	splice	2742	3850	1	splice
3231	4469	1	splice	2742	4086	4	splice
3231	6096	1	polyA	2742	4468	2	splice
3266	3317	34	splice	2742	4701	2	splice
3266	3352	51	splice	2742	5097	2	polyA
3266	3381	20	polyA	2868	2998	12	splice
3266	3472	1	splice	2868	3125	13	splice
3266	3782	1	splice	2868	3327	26	splice
3266	4026	5	splice	2868	3359	21	splice
3266	4067	3	splice	2868	3806	19	splice
3266	4493	1	splice	2868	3850	9	splice
3266	6096	1	polyA	2868	4086	3	splice
3266	6469	1	splice	2868	4111	2	splice
3266	6488	1	splice	2868	4468	7	splice
3837	4026	4	splice	2868	4701	7	splice
3837	4067	4	splice	2868	5030	4	splice
3837	4493	1	splice	2868	5097	5	polyA
3837	6096	2	polyA	2868	5308	3	polyA
5032	6469	1	splice	2868	6535	2	splice
5032	6622	1	splice	2868	6605	1	splice
5289	5472	1	polyA	3189	3327	18	splice
5289	6096	1	polyA	3189	3359	9	splice
5289	6469	3	splice	3189	3806	14	splice
5289	6858	1	polyA	3189	3850	5	splice
6241	6622	1	splice	3189	4086	6	splice
6378	6488	1	splice	3189	4111	1	splice
6536	6622	2	splice	3189	4468	1	splice
6536	6769	4	splice	3189	5030	1	splice
6536	6858	3	polyA	3189	5097	4	polyA
6806	6858	1	polyA	3189	6535	1	splice
				3420	3806	2	splice
				3420	4086	1	splice
				3420	5097	1	polyA
				3575	3806	1	splice
				3575	3850	2	splice
				3575	4468	1	splice
				3575	4701	1	splice
				3575	5097	2	polyA
				3609	3806	12	splice
				3609	3850	1	splice
				3609	4086	3	splice
				3609	4111	7	splice
				3609	4468	4	splice
				3609	4701	6	splice
				3609	5097	5	polyA
				3609	5308	2	polyA
				3981	4111	1	splice
				3981	4468	1	splice
				3981	4701	1	splice
				3981	5030	1	splice
				3981	5308	1	polyA
				4161	5308	1	polyA
				4579	5308	1	polyA
				4824	5030	1	splice
				4824	5097	3	polyA
				4824	5308	1	polyA
				4959	5097	1	polyA
				4959	5308	1	polyA
				6615	6652	1	splice

## Sheet: HERVLB4
	Summary – Full length elements								Summary – Solo LTRs
		splice	polyA	short int	short term					splice	polyA
	Sense	4169	5778	0	0				Sense	0	3387
	Anti	9021	783	57	0				Anti	0	0
Full-length elements								Solo LTRs
Sense				Anti				Sense				Anti
cons start	cons end	bootstrap instances	event type	cons start	cons end	bootstrap instances	event type	cons start	cons end	bootstrap instances	event type	cons start	cons end	bootstrap instances	event type
282	488	2086	polyA	371	617	242	polyA	282	488	2188	polyA
282	1448	1211	splice	371	712	8	splice	369	488	1199	polyA
282	1732	70	splice	371	1494	50	splice
282	1891	719	polyA	371	1632	95	splice
282	2069	60	splice	371	1724	86	splice
282	2375	10	splice	371	1781	15	splice
282	2587	14	splice	371	1842	58	splice
282	2975	3	splice	371	1907	27	splice
282	3340	59	splice	371	1986	36	splice
282	3369	146	polyA	371	2094	55	splice
282	3460	5	splice	371	2211	11	splice
282	3770	7	splice	371	2246	16	polyA
282	4014	17	splice	371	2279	12	splice
282	4055	45	splice	371	2442	6	splice
282	4481	5	splice	371	2495	1	splice
282	4826	3	splice	371	2669	2	splice
282	5606	3	splice	371	2695	2	splice
282	5768	4	splice	371	3242	7	splice
282	5837	2	splice	371	3721	1	splice
282	6758	6	polyA	371	3765	1	splice
369	488	1205	polyA	371	4745	3	splice
369	1448	682	splice	371	4957	2	splice
369	1732	40	splice	371	5213	1	polyA
369	1891	416	polyA	461	617	89	polyA
369	2069	34	splice	461	1494	8	splice
369	2375	5	splice	461	1632	37	splice
369	2587	11	splice	461	1724	27	splice
369	2975	1	splice	461	1781	2	splice
369	3340	47	splice	461	1842	17	splice
369	3369	77	polyA	461	1907	7	splice
369	3460	1	splice	461	1986	13	splice
369	3770	3	splice	461	2094	16	splice
369	4014	9	splice	461	2211	1	splice
369	4055	31	splice	461	2246	4	polyA
369	4481	4	splice	461	2279	6	splice
369	4826	2	splice	461	2442	6	splice
369	5606	6	splice	461	2669	1	splice
369	5768	2	splice	461	2695	1	splice
369	6758	4	polyA	461	2913	3	splice
685	1448	59	splice	461	3242	2	splice
685	1732	2	splice	461	4745	1	splice
685	1891	44	polyA	461	4957	1	splice
685	2069	1	splice	1028	1494	335	splice
685	2587	1	splice	1028	1632	644	splice
685	3340	1	splice	1028	1724	459	splice
685	3369	6	polyA	1028	1781	91	splice
685	3770	1	splice	1028	1842	361	splice
685	4014	1	splice	1028	1907	237	splice
1215	1448	86	splice	1028	1986	217	splice
1215	1732	3	splice	1028	2094	314	splice
1215	1891	49	polyA	1028	2211	37	splice
1215	2069	5	splice	1028	2246	108	polyA
1215	2587	3	splice	1028	2279	87	splice
1215	3340	3	splice	1028	2442	117	splice
1215	3369	14	polyA	1028	2495	2	splice
1215	3770	1	splice	1028	2669	9	splice
1215	4014	2	splice	1028	2695	12	splice
1215	4055	2	splice	1028	2913	18	splice
1215	4826	1	splice	1028	3242	46	splice
1215	5837	1	splice	1028	3721	21	splice
1263	1448	27	splice	1028	3765	19	splice
1263	1732	1	splice	1028	4001	8	splice
1263	1891	13	polyA	1028	4745	24	splice
1263	2069	1	splice	1028	4957	14	splice
1263	3369	4	polyA	1028	5057	1	polyA
1263	4055	1	splice	1028	5177	1	polyA
1376	1448	82	splice	1028	5213	2	polyA
1376	1732	4	splice	1157	1494	20	splice
1376	1891	48	polyA	1157	1632	32	splice
1376	2069	3	splice	1157	1724	32	splice
1376	2375	1	splice	1157	1781	6	splice
1376	2587	2	splice	1157	1842	17	splice
1376	2975	1	splice	1157	1907	13	splice
1376	3340	3	splice	1157	1986	14	splice
1376	3369	10	polyA	1157	2094	20	splice
1376	4014	4	splice	1157	2211	3	splice
1376	4055	3	splice	1157	2246	5	polyA
1376	4481	1	splice	1157	2279	6	splice
1376	4826	1	splice	1157	2442	12	splice
1376	5768	1	splice	1157	2669	3	splice
1376	5837	1	splice	1157	2695	1	splice
1408	1448	804	splice	1157	3242	4	splice
1408	1732	38	splice	1157	4745	1	splice
1408	1891	471	polyA	1157	5057	1	polyA
1408	2069	46	splice	1314	1494	20	splice
1408	2375	12	splice	1314	1632	67	splice
1408	2587	13	splice	1314	1724	46	splice
1408	2975	3	splice	1314	1781	9	splice
1408	3340	45	splice	1314	1842	39	splice
1408	3369	113	polyA	1314	1907	24	splice
1408	3460	6	splice	1314	1986	14	splice
1408	3770	4	splice	1314	2094	19	splice
1408	4014	14	splice	1314	2211	4	splice
1408	4055	35	splice	1314	2246	4	polyA
1408	4481	2	splice	1314	2279	11	splice
1408	4826	2	splice	1314	2442	11	splice
1408	5606	2	splice	1314	2669	3	splice
1408	5768	5	splice	1314	2695	2	splice
1408	5837	1	splice	1314	2913	3	splice
1408	6758	6	polyA	1314	3242	3	splice
1522	1732	3	splice	1314	3721	3	splice
1522	1891	39	polyA	1314	3765	2	splice
1522	2069	3	splice	1314	4745	2	splice
1522	2587	1	splice	1314	4957	1	splice
1522	3340	3	splice	1984	4957	1	splice
1522	3369	9	polyA	2053	2094	378	splice
1522	3770	1	splice	2053	2211	60	splice
1522	4014	1	splice	2053	2246	128	polyA
1522	4055	3	splice	2053	2279	95	splice
1951	2069	30	splice	2053	2442	136	splice
1951	2375	1	splice	2053	2495	6	splice
1951	2587	11	splice	2053	2669	15	splice
1951	3340	28	splice	2053	2695	15	splice
1951	3369	70	polyA	2053	2913	25	splice
1951	3460	4	splice	2053	3242	62	splice
1951	3770	4	splice	2053	3721	27	splice
1951	4014	8	splice	2053	3765	33	splice
1951	4055	28	splice	2053	4001	9	splice
1951	5606	1	splice	2053	4745	26	splice
1951	6758	5	polyA	2053	4957	16	splice
2413	2587	1	splice	2053	5057	2	polyA
2413	3340	9	splice	2053	5177	2	polyA
2413	3369	11	polyA	2053	5213	2	polyA
2413	3460	2	splice	2053	6394	1	splice
2413	3770	3	splice	2396	2442	187	splice
2413	4014	4	splice	2396	2495	8	splice
2413	4055	9	splice	2396	2669	36	splice
2413	6758	3	polyA	2396	2695	31	splice
2425	2587	1	splice	2396	2913	40	splice
2425	3340	16	splice	2396	3242	68	splice
2425	3369	19	polyA	2396	3721	43	splice
2425	3460	1	splice	2396	3765	49	splice
2425	3770	2	splice	2396	4001	20	splice
2425	4055	7	splice	2396	4745	43	splice
2425	4481	1	splice	2396	4957	23	splice
2425	5768	1	splice	2396	5057	3	polyA
2425	6758	1	polyA	2396	5177	2	polyA
2667	2975	1	splice	2396	5213	5	polyA
2667	3340	55	splice	2477	2495	9	splice
2667	3369	122	polyA	2477	2669	19	splice
2667	3460	8	splice	2477	2695	15	splice
2667	3770	8	splice	2477	2913	22	splice
2667	4014	14	splice	2477	3242	44	splice
2667	4055	55	splice	2477	3721	26	splice
2667	4481	2	splice	2477	3765	19	splice
2667	4826	3	splice	2477	4001	5	splice
2667	5606	4	splice	2477	4745	16	splice
2667	5768	2	splice	2477	4957	5	splice
2667	6758	6	polyA	2477	5057	1	polyA
2936	3340	7	splice	2477	5213	7	polyA
2936	3369	24	polyA	2550	2669	64	splice
2936	3460	2	splice	2550	2695	60	splice
2936	3770	1	splice	2550	2913	91	splice
2936	4014	5	splice	2550	3242	168	splice
2936	4055	3	splice	2550	3721	74	splice
2936	5606	2	splice	2550	3765	98	splice
2936	5768	1	splice	2550	4001	24	splice
2936	6758	3	polyA	2550	4745	87	splice
3182	3340	6	splice	2550	4957	39	splice
3182	3369	4	polyA	2550	5057	8	polyA
3182	3770	1	splice	2550	5177	1	polyA
3182	4014	4	splice	2550	5213	11	polyA
3182	4055	2	splice	2635	2669	9	splice
3182	5606	2	splice	2635	2695	5	splice
3219	4055	1	splice	2635	2913	7	splice
3255	3340	4	splice	2635	3242	19	splice
3255	3369	6	polyA	2635	3721	6	splice
3255	3770	1	splice	2635	3765	9	splice
3255	4014	1	splice	2635	4001	3	splice
3255	4055	6	splice	2635	4745	10	splice
3255	4481	1	splice	2635	4957	3	splice
3255	5768	2	splice	2635	5057	1	polyA
3255	6758	1	polyA	2635	5213	2	polyA
3825	4014	3	splice	2671	2695	3	splice
3825	4055	9	splice	2671	2913	5	splice
3825	4481	1	splice	2671	3242	10	splice
3825	4826	1	splice	2671	3721	6	splice
3825	6758	1	polyA	2671	3765	9	splice
4124	4481	9	splice	2671	4001	1	splice
4124	4826	2	splice	2671	4745	9	splice
4124	5606	6	splice	2671	4957	1	splice
4124	5768	6	splice	2671	5057	2	polyA
4124	5837	2	splice	2783	2913	191	splice
4124	6758	12	polyA	2783	3242	403	splice
4635	6758	1	polyA	2783	3721	178	splice
4986	5768	1	splice	2783	3765	229	splice
4986	6758	1	polyA	2783	4001	87	splice
5020	6758	1	polyA	2783	4745	211	splice
5277	6758	1	polyA	2783	4957	85	splice
6639	6758	1	polyA	2783	5057	13	polyA
				2783	5177	2	polyA
				2783	5213	27	polyA
				2783	6394	2	splice
				3335	3721	51	splice
				3335	3765	70	splice
				3335	4001	21	splice
				3335	4745	61	splice
				3335	4957	27	splice
				3335	5057	5	polyA
				3335	5177	1	polyA
				3335	5213	8	polyA
				3371	3721	26	splice
				3371	3765	10	splice
				3371	4001	2	splice
				3371	4745	11	splice
				3371	4957	4	splice
				3371	5213	3	polyA
				3524	3721	48	splice
				3524	3765	50	splice
				3524	4001	14	splice
				3524	4745	49	splice
				3524	4957	17	splice
				3524	5057	4	polyA
				3524	5213	5	polyA
				3719	3721	25	splice
				3719	3765	39	splice
				3719	4001	15	splice
				3719	4129	1	splice
				3719	4745	47	splice
				3719	4957	15	splice
				3719	5057	1	polyA
				3719	5177	1	polyA
				3719	5213	6	polyA
				3875	4745	3	splice
				3875	5057	1	polyA
				3896	4001	29	splice
				3896	4745	116	splice
				3896	4957	47	splice
				3896	5057	12	polyA
				3896	5213	10	polyA
				4028	4745	27	splice
				4028	4957	11	splice
				4028	5057	2	polyA
				4028	5213	2	polyA
				4090	4745	57	splice
				4090	4957	14	splice
				4090	5057	6	polyA
				4090	5213	5	polyA
				4373	4745	2	splice
				4569	4745	8	splice
				4569	4957	3	splice
				4569	5177	1	polyA
				4569	5213	1	polyA
				4658	4745	52	splice
				4658	4957	19	splice
				4658	5057	7	polyA
				4658	5213	3	polyA
				4658	6394	2	splice
				4830	4957	10	splice
				4830	5057	1	polyA
				4830	5177	1	polyA
				4830	5213	1	polyA
				4943	4957	11	splice
				4943	5057	2	polyA
				4943	5213	1	polyA
				5384	6394	1	splice
				6247	6394	1	splice

## Sheet: ERVLB1
	Summary – Full length elements								Summary – Solo LTRs
		splice	polyA	short int	short term					splice	polyA
	Sense	6412	3453	8	155				Sense	200	1849
	Anti	7887	1986	#VALUE!	#VALUE!				Anti	306	0
Full-length elements								Solo LTRs
Sense				Anti				Sense				Anti
cons start	cons end	bootstrap instances	event type	cons start	cons end	bootstrap instances	event type	cons start	cons end	bootstrap instances	event type	cons start	cons end	bootstrap instances	event type
337	433	190	splice	335	372	282	splice	337	433	177	splice	335	372	306	splice
337	450	1336	polyA	335	581	1659	polyA	337	450	1643	polyA
337	1084	59	splice	335	1456	285	splice	387	433	23	splice
337	1117	242	splice	335	1594	811	splice	387	450	206	polyA
337	1457	446	splice	335	1686	540	splice
337	2575	50	splice	335	1743	245	splice
337	2596	72	splice	335	1804	342	splice
337	3349	62	splice	335	1869	362	splice
337	3378	177	polyA	335	1948	293	splice
337	3469	6	splice	335	2056	486	splice
337	3718	6	splice	335	2137	67	splice
337	3779	23	splice	335	2172	7	splice
337	4023	16	splice	335	2207	89	polyA
337	4064	61	splice	335	2240	107	splice
337	4491	6	splice	335	2657	18	splice
337	4835	2	splice	335	2875	23	splice
337	5615	5	splice	335	3204	102	splice
337	5777	4	splice	335	3625	54	splice
337	6710	2	splice	335	3727	88	splice
337	6727	7	polyA	335	4168	2	splice
387	433	18	splice	335	4212	57	splice
387	450	155	polyA	335	4707	18	splice
387	1084	12	splice	335	4912	2	splice
387	1117	28	splice	335	4919	42	splice
387	1457	47	splice	335	5019	9	polyA
387	2575	7	splice	335	5139	2	polyA
387	2596	13	splice	335	5175	7	polyA
387	3349	11	splice	335	5506	2	splice
387	3378	15	polyA	335	6484	2	splice
387	3779	1	splice	990	1456	117	splice
387	4023	3	splice	990	1594	336	splice
387	4064	6	splice	990	1686	235	splice
387	6710	1	splice	990	1743	93	splice
1066	1084	8	splice	990	1804	126	splice
1066	1117	12	splice	990	1869	167	splice
1066	1457	51	splice	990	1948	139	splice
1066	2575	9	splice	990	2056	188	splice
1066	2596	5	splice	990	2137	29	splice
1066	3349	5	splice	990	2172	3	splice
1066	3378	13	polyA	990	2207	44	polyA
1066	3718	1	splice	990	2240	34	splice
1066	3779	1	splice	990	2657	8	splice
1066	4023	4	splice	990	2875	16	splice
1066	4064	3	splice	990	3204	27	splice
1066	4491	1	splice	990	3625	27	splice
1066	4835	1	splice	990	3727	33	splice
1066	6727	1	polyA	990	4212	28	splice
1201	1457	588	splice	990	4707	10	splice
1201	2575	74	splice	990	4912	2	splice
1201	2596	91	splice	990	4919	10	splice
1201	3349	76	splice	990	5019	3	polyA
1201	3378	262	polyA	990	5139	2	polyA
1201	3469	14	splice	990	5175	7	polyA
1201	3718	9	splice	990	6484	2	splice
1201	3779	25	splice	1119	1456	2	splice
1201	4023	24	splice	1119	1594	7	splice
1201	4064	74	splice	1119	1743	2	splice
1201	4491	10	splice	1119	1804	1	splice
1201	4835	5	splice	1119	1869	4	splice
1201	5615	7	splice	1119	1948	2	splice
1201	5777	9	splice	1119	2056	2	splice
1201	5846	3	splice	1119	2137	1	splice
1201	6710	3	splice	1119	3204	1	splice
1201	6727	8	polyA	1119	3625	1	splice
1385	1457	103	splice	1119	3727	2	splice
1385	2575	8	splice	1119	4919	3	splice
1385	2596	33	splice	1166	1456	1	splice
1385	3349	18	splice	1166	1594	3	splice
1385	3378	38	polyA	1166	1686	2	splice
1385	3718	2	splice	1166	1869	3	splice
1385	3779	4	splice	1166	1948	1	splice
1385	4023	3	splice	1166	2056	1	splice
1385	4064	10	splice	1166	2240	1	splice
1385	4491	3	splice	1166	4707	1	splice
1385	4835	1	splice	1276	1594	6	splice
1385	5615	1	splice	1276	1686	2	splice
1385	5777	1	splice	1276	1804	3	splice
1417	1457	1604	splice	1276	1869	2	splice
1417	2575	197	splice	1276	1948	1	splice
1417	2596	282	splice	1276	2056	3	splice
1417	3349	244	splice	1276	2207	1	polyA
1417	3378	707	polyA	1276	2240	1	splice
1417	3469	18	splice	1276	3625	2	splice
1417	3718	23	splice	1276	5019	1	polyA
1417	3779	61	splice	1946	2240	1	splice
1417	4023	69	splice	2015	2056	170	splice
1417	4064	164	splice	2015	2137	24	splice
1417	4491	27	splice	2015	2172	2	splice
1417	4835	25	splice	2015	2207	43	polyA
1417	5615	20	splice	2015	2240	44	splice
1417	5777	18	splice	2015	2657	5	splice
1417	5846	8	splice	2015	2875	15	splice
1417	6710	2	splice	2015	3204	34	splice
1417	6727	22	polyA	2015	3625	28	splice
1531	2575	15	splice	2015	3727	30	splice
1531	2596	13	splice	2015	4168	2	splice
1531	3349	18	splice	2015	4212	23	splice
1531	3378	34	polyA	2015	4707	13	splice
1531	3469	2	splice	2015	4912	1	splice
1531	3718	1	splice	2015	4919	14	splice
1531	3779	4	splice	2015	5019	3	polyA
1531	4023	5	splice	2015	5139	3	polyA
1531	4064	9	splice	2015	5175	4	polyA
1531	4491	3	splice	2015	6649	1	splice
1531	5777	1	splice	2357	2657	2	splice
1531	6727	2	polyA	2357	2875	3	splice
1960	2575	45	splice	2357	3204	11	splice
1960	2596	59	splice	2357	3625	6	splice
1960	3349	50	splice	2357	3727	5	splice
1960	3378	182	polyA	2357	4212	3	splice
1960	3469	7	splice	2357	4707	4	splice
1960	3718	9	splice	2357	4919	5	splice
1960	3779	17	splice	2357	5019	1	polyA
1960	4023	14	splice	2438	2657	4	splice
1960	4064	44	splice	2438	2875	9	splice
1960	4491	4	splice	2438	3204	26	splice
1960	4835	9	splice	2438	3625	18	splice
1960	5615	2	splice	2438	3727	17	splice
1960	5777	4	splice	2438	4168	1	splice
1960	5846	3	splice	2438	4212	14	splice
1960	6710	1	splice	2438	4707	10	splice
1960	6727	9	polyA	2438	4919	9	splice
2422	2575	13	splice	2438	5019	1	polyA
2422	2596	7	splice	2438	5175	1	polyA
2422	3349	6	splice	2511	2657	12	splice
2422	3378	19	polyA	2511	2875	31	splice
2422	3779	2	splice	2511	3204	96	splice
2422	4064	6	splice	2511	3625	58	splice
2434	2575	5	splice	2511	3727	78	splice
2434	2596	11	splice	2511	4168	1	splice
2434	3349	9	splice	2511	4212	48	splice
2434	3378	32	polyA	2511	4707	18	splice
2434	3469	1	splice	2511	4912	2	splice
2434	3718	3	splice	2511	4919	41	splice
2434	3779	3	splice	2511	5019	10	polyA
2434	4023	2	splice	2511	5139	5	polyA
2434	4064	10	splice	2511	5175	5	polyA
2434	4491	2	splice	2511	6649	2	splice
2434	5615	3	splice	2745	2875	17	splice
2434	5777	1	splice	2745	3204	91	splice
2434	6710	1	splice	2745	3625	69	splice
2676	3349	51	splice	2745	3727	88	splice
2676	3378	153	polyA	2745	4168	2	splice
2676	3469	6	splice	2745	4212	66	splice
2676	3718	5	splice	2745	4707	37	splice
2676	3779	19	splice	2745	4912	2	splice
2676	4023	18	splice	2745	4919	39	splice
2676	4064	48	splice	2745	5019	6	polyA
2676	4491	5	splice	2745	5175	4	polyA
2676	4835	8	splice	2745	5506	2	splice
2676	5615	4	splice	2745	6484	3	splice
2676	5777	3	splice	3024	3204	1	splice
2676	5846	3	splice	3024	3625	3	splice
2676	6710	2	splice	3024	3727	5	splice
2676	6727	2	polyA	3024	4707	2	splice
2945	3349	54	splice	3024	4919	1	splice
2945	3378	141	polyA	3024	5019	1	polyA
2945	3469	6	splice	3024	5175	2	polyA
2945	3718	6	splice	3297	3625	20	splice
2945	3779	13	splice	3297	3727	37	splice
2945	4023	10	splice	3297	4212	23	splice
2945	4064	48	splice	3297	4707	5	splice
2945	4491	5	splice	3297	4912	3	splice
2945	4835	4	splice	3297	4919	15	splice
2945	5615	4	splice	3297	5019	4	polyA
2945	5777	2	splice	3297	5175	1	polyA
2945	6727	1	polyA	3297	6484	1	splice
3125	3349	3	splice	3333	3625	5	splice
3125	3378	7	polyA	3333	3727	4	splice
3125	4023	1	splice	3333	4212	3	splice
3125	4064	1	splice	3333	4707	1	splice
3125	6727	1	polyA	3486	3625	26	splice
3191	3349	4	splice	3486	3727	35	splice
3191	3378	9	polyA	3486	4168	2	splice
3191	3718	1	splice	3486	4212	31	splice
3191	3779	1	splice	3486	4707	8	splice
3191	4023	2	splice	3486	4912	2	splice
3191	4064	3	splice	3486	4919	21	splice
3191	4835	1	splice	3486	5019	6	polyA
3191	6727	1	polyA	3486	5139	3	polyA
3264	3349	22	splice	3486	5175	5	polyA
3264	3378	64	polyA	3486	6484	1	splice
3264	3718	2	splice	3837	4212	4	splice
3264	3779	2	splice	3837	4707	2	splice
3264	4023	2	splice	3837	5019	1	polyA
3264	4064	7	splice	3837	5175	1	polyA
3264	4491	2	splice	3858	4168	6	splice
3264	4835	1	splice	3858	4212	81	splice
3264	5777	1	splice	3858	4707	41	splice
3264	6727	3	polyA	3858	4912	8	splice
3834	4023	1	splice	3858	4919	49	splice
3834	4064	18	splice	3858	5019	7	polyA
3834	4835	3	splice	3858	5139	2	polyA
3834	5615	1	splice	3858	5175	10	polyA
3834	6727	3	polyA	3858	5506	1	splice
4133	4491	23	splice	3858	6484	5	splice
4133	4835	30	splice	3990	4212	9	splice
4133	5615	19	splice	3990	4707	8	splice
4133	5777	16	splice	3990	4919	8	splice
4133	5846	6	splice	3990	5019	4	polyA
4133	6710	5	splice	3990	5506	1	splice
4133	6727	29	polyA	3990	6484	3	splice
4995	5615	2	splice	4038	4919	1	splice
4995	6727	2	polyA	4052	4212	20	splice
5029	5615	3	splice	4052	4707	7	splice
5029	5777	7	splice	4052	4919	20	splice
5029	6710	1	splice	4052	5019	4	polyA
5029	6727	1	polyA	4052	5175	5	polyA
5286	5615	5	splice	4052	6484	1	splice
5286	5777	2	splice	4328	4707	2	splice
5286	6710	3	splice	4328	4919	2	splice
5286	6727	3	polyA	4457	4707	9	splice
6614	6710	2	splice	4457	4919	11	splice
6614	6727	14	polyA	4457	5019	3	polyA
				4457	5175	2	polyA
				4457	5506	1	splice
				4457	6484	1	splice
				4620	4707	9	splice
				4620	4912	2	splice
				4620	4919	14	splice
				4620	5019	4	polyA
				4620	5139	1	polyA
				4620	5175	5	polyA
				4620	6484	2	splice
				4793	4912	1	splice
				4793	4919	5	splice
				4793	5019	3	polyA
				4793	5506	1	splice
				5027	5175	2	polyA
				5256	5506	1	splice
				5256	6484	6	splice
				5256	6649	1	splice
				5346	6484	2	splice
				5682	6484	2	splice
				9873	mutants	and	127	wildtype

## Sheet: HERVLA1
	Summary – Full length elements								Summary – Solo LTRs
		splice	polyA	short int	short term					splice	polyA
	Sense	7038	2814	0	0				Sense	0	0
	Anti	8390	968	41	0				Anti	0	0
Full-length elements								Solo LTRs
Sense				Anti				Sense				Anti
cons start	cons end	bootstrap instances	event type	cons start	cons end	bootstrap instances	event type	cons start	cons end	bootstrap instances	event type	cons start	cons end	bootstrap instances	event type
411	629	175	polyA	270	504	150	polyA
411	951	106	splice	270	637	86	polyA
411	972	19	splice	270	672	131	polyA
411	987	53	splice	270	1140	107	splice
411	1342	67	splice	270	1316	487	splice
411	1608	40	polyA	270	1546	25	splice
411	1963	12	splice	270	1603	200	splice
411	2460	14	splice	270	1664	17	splice
411	2481	38	splice	270	1729	80	splice
411	2632	25	splice	270	1808	22	splice
411	3199	1	splice	270	1906	42	splice
411	3234	23	splice	270	1916	67	splice
411	3263	37	polyA	270	2068	13	polyA
411	3603	2	splice	270	2101	2	splice
411	3664	7	splice	270	2517	7	splice
411	3949	22	splice	270	3471	11	splice
411	4183	2	splice	270	3485	25	splice
411	4375	2	splice	270	3587	11	splice
411	4431	3	splice	270	4028	1	splice
411	5155	2	splice	270	4205	1	splice
411	5354	1	polyA	270	4567	2	splice
411	5500	2	splice	270	4737	5	splice
411	6474	2	polyA	270	4779	1	splice
425	629	224	polyA	270	4879	1	polyA
425	951	141	splice	270	4958	1	polyA
425	972	17	splice	270	5035	1	polyA
425	987	69	splice	270	5367	1	splice
425	1342	99	splice	375	504	11	polyA
425	1608	65	polyA	375	637	8	polyA
425	1963	9	splice	375	672	13	polyA
425	2460	19	splice	375	1140	8	splice
425	2481	38	splice	375	1316	40	splice
425	2632	35	splice	375	1546	3	splice
425	3234	27	splice	375	1603	19	splice
425	3263	46	polyA	375	1664	2	splice
425	3603	4	splice	375	1729	7	splice
425	3612	1	splice	375	1808	2	splice
425	3664	10	splice	375	1906	4	splice
425	3908	1	splice	375	1916	4	splice
425	3949	31	splice	375	2068	1	polyA
425	4183	1	splice	375	4567	2	splice
425	4431	4	splice	375	5035	1	polyA
425	5155	1	splice	776	1140	57	splice
425	5354	1	polyA	776	1316	260	splice
425	5500	2	splice	776	1546	13	splice
425	6460	1	splice	776	1603	79	splice
425	6474	4	polyA	776	1664	14	splice
1103	1342	36	splice	776	1729	31	splice
1103	1608	17	polyA	776	1808	9	splice
1103	1963	5	splice	776	1906	20	splice
1103	2460	11	splice	776	1916	29	splice
1103	2481	26	splice	776	2068	7	polyA
1103	2632	21	splice	776	2517	4	splice
1103	3234	14	splice	776	3471	12	splice
1103	3263	24	polyA	776	3485	8	splice
1103	3603	6	splice	776	3587	3	splice
1103	3664	3	splice	776	4028	1	splice
1103	3908	1	splice	776	4205	2	splice
1103	3949	15	splice	776	4567	2	splice
1103	4431	2	splice	776	4737	2	splice
1103	5155	2	splice	776	5035	2	polyA
1103	5354	1	polyA	776	5367	1	splice
1103	5500	3	splice	850	1140	189	splice
1103	6460	1	splice	850	1316	904	splice
1166	1342	93	splice	850	1546	47	splice
1166	1608	68	polyA	850	1603	362	splice
1166	1963	20	splice	850	1664	48	splice
1166	2460	31	splice	850	1729	185	splice
1166	2481	72	splice	850	1808	38	splice
1166	2632	54	splice	850	1906	58	splice
1166	3199	2	splice	850	1916	106	splice
1166	3234	31	splice	850	2068	17	polyA
1166	3263	59	polyA	850	2101	2	splice
1166	3603	11	splice	850	2517	27	splice
1166	3612	2	splice	850	3471	20	splice
1166	3664	6	splice	850	3485	36	splice
1166	3908	1	splice	850	3587	15	splice
1166	3949	24	splice	850	4028	4	splice
1166	4183	2	splice	850	4205	4	splice
1166	4375	4	splice	850	4266	1	splice
1166	4431	3	splice	850	4567	8	splice
1166	5155	3	splice	850	4737	4	splice
1166	5354	2	polyA	850	4779	1	splice
1166	5500	1	splice	850	4958	3	polyA
1166	6474	4	polyA	850	5035	8	polyA
1302	1342	901	splice	850	5367	1	splice
1302	1608	527	polyA	850	6310	2	splice
1302	1963	105	splice	979	1140	18	splice
1302	2460	215	splice	979	1316	108	splice
1302	2481	447	splice	979	1546	6	splice
1302	2632	347	splice	979	1603	33	splice
1302	3199	12	splice	979	1664	3	splice
1302	3234	269	splice	979	1729	21	splice
1302	3263	459	polyA	979	1808	7	splice
1302	3603	51	splice	979	1906	10	splice
1302	3612	12	splice	979	1916	9	splice
1302	3664	61	splice	979	2517	2	splice
1302	3908	4	splice	979	3471	1	splice
1302	3949	240	splice	979	3485	1	splice
1302	4183	31	splice	979	4028	1	splice
1302	4375	27	splice	979	4958	1	polyA
1302	4431	39	splice	1123	1316	1	splice
1302	4720	1	splice	1123	1603	4	splice
1302	5155	14	splice	1123	1664	1	splice
1302	5354	16	polyA	1123	1906	1	splice
1302	5500	19	splice	1217	1316	370	splice
1302	6460	9	splice	1217	1546	16	splice
1302	6474	25	polyA	1217	1603	126	splice
1850	1963	21	splice	1217	1664	18	splice
1850	2460	40	splice	1217	1729	53	splice
1850	2481	89	splice	1217	1808	19	splice
1850	2632	63	splice	1217	1906	31	splice
1850	3199	4	splice	1217	1916	39	splice
1850	3234	70	splice	1217	2068	5	polyA
1850	3263	86	polyA	1217	2101	1	splice
1850	3603	8	splice	1217	2517	5	splice
1850	3612	3	splice	1217	3471	8	splice
1850	3664	11	splice	1217	3485	18	splice
1850	3949	53	splice	1217	3587	4	splice
1850	4183	3	splice	1217	4028	6	splice
1850	4375	5	splice	1217	4205	3	splice
1850	4431	12	splice	1217	4567	5	splice
1850	5155	8	splice	1217	4737	2	splice
1850	5354	2	polyA	1217	4879	1	polyA
1850	5500	1	splice	1217	4958	4	polyA
1850	6460	2	splice	1217	6310	1	splice
1850	6474	3	polyA	1519	1546	5	splice
2318	2460	106	splice	1519	1603	32	splice
2318	2481	251	splice	1519	1664	4	splice
2318	2632	176	splice	1519	1729	14	splice
2318	3199	7	splice	1519	1808	2	splice
2318	3234	151	splice	1519	1906	6	splice
2318	3263	244	polyA	1519	1916	8	splice
2318	3603	21	splice	1519	2068	3	polyA
2318	3612	5	splice	1519	2517	2	splice
2318	3664	23	splice	1519	3471	2	splice
2318	3908	3	splice	1519	3485	4	splice
2318	3949	130	splice	1519	4958	1	polyA
2318	4183	15	splice	2372	2517	185	splice
2318	4375	14	splice	2372	3471	214	splice
2318	4431	18	splice	2372	3485	378	splice
2318	5155	14	splice	2372	3587	155	splice
2318	5354	8	polyA	2372	4028	65	splice
2318	5500	10	splice	2372	4205	43	splice
2318	6460	10	splice	2372	4266	18	splice
2318	6474	17	polyA	2372	4567	68	splice
2340	2460	1	splice	2372	4737	51	splice
2340	2481	3	splice	2372	4779	11	splice
2340	2632	4	splice	2372	4879	8	polyA
2340	3234	3	splice	2372	4958	42	polyA
2340	3263	5	polyA	2372	4999	6	polyA
2340	3603	2	splice	2372	5035	53	polyA
2340	3949	1	splice	2372	5367	4	splice
2340	4183	1	splice	2372	6310	7	splice
2340	4375	1	splice	2493	2517	31	splice
2340	4431	1	splice	2493	3471	26	splice
2561	2632	134	splice	2493	3485	48	splice
2561	3199	2	splice	2493	3587	25	splice
2561	3234	121	splice	2493	4028	4	splice
2561	3263	198	polyA	2493	4205	5	splice
2561	3603	26	splice	2493	4567	11	splice
2561	3612	6	splice	2493	4737	9	splice
2561	3664	30	splice	2493	4779	2	splice
2561	3908	4	splice	2493	4879	4	polyA
2561	3949	82	splice	2493	4958	6	polyA
2561	4183	7	splice	2493	5035	4	polyA
2561	4375	16	splice	2493	5367	4	splice
2561	4431	11	splice	2493	6310	4	splice
2561	4720	1	splice	2605	3471	343	splice
2561	5155	7	splice	2605	3485	582	splice
2561	5354	9	polyA	2605	3587	229	splice
2561	5500	5	splice	2605	4028	96	splice
2561	5731	2	splice	2605	4205	64	splice
2561	6460	4	splice	2605	4266	37	splice
2561	6474	11	polyA	2605	4567	90	splice
2830	3199	6	splice	2605	4737	76	splice
2830	3234	114	splice	2605	4779	20	splice
2830	3263	183	polyA	2605	4879	14	polyA
2830	3603	25	splice	2605	4958	79	polyA
2830	3612	2	splice	2605	4999	7	polyA
2830	3664	21	splice	2605	5035	63	polyA
2830	3908	5	splice	2605	5367	16	splice
2830	3949	95	splice	2605	6310	7	splice
2830	4183	7	splice	3157	3471	21	splice
2830	4375	10	splice	3157	3485	30	splice
2830	4431	14	splice	3157	3587	8	splice
2830	5155	9	splice	3157	4028	3	splice
2830	5354	7	polyA	3157	4205	1	splice
2830	5500	10	splice	3157	4266	2	splice
2830	6460	2	splice	3157	4567	7	splice
2830	6474	12	polyA	3157	4737	5	splice
3010	3234	3	splice	3157	4879	2	polyA
3010	3263	5	polyA	3157	4958	4	polyA
3010	3949	1	splice	3157	4999	1	polyA
3010	5354	1	polyA	3157	5035	4	polyA
3076	3199	1	splice	3157	6310	1	splice
3076	3234	29	splice	3356	3471	2	splice
3076	3263	76	polyA	3356	3485	4	splice
3076	3603	8	splice	3356	3587	3	splice
3076	3612	4	splice	3356	4028	1	splice
3076	3664	7	splice	3356	4205	1	splice
3076	3908	3	splice	3356	4266	1	splice
3076	3949	24	splice	3356	4567	1	splice
3076	4375	3	splice	3356	4958	1	polyA
3076	4431	8	splice	3356	5035	1	polyA
3076	5155	1	splice	3356	5367	1	splice
3076	5354	1	polyA	3697	4266	1	splice
3076	5500	1	splice	3697	4567	4	splice
3076	6460	1	splice	3697	4737	4	splice
3076	6474	2	polyA	3697	4779	1	splice
3149	3199	2	splice	3697	4958	1	polyA
3149	3234	22	splice	3697	4999	1	polyA
3149	3263	23	polyA	3697	5035	3	polyA
3149	3603	5	splice	3718	4028	66	splice
3149	3612	1	splice	3718	4205	48	splice
3149	3664	4	splice	3718	4266	29	splice
3149	3949	13	splice	3718	4567	79	splice
3149	4183	3	splice	3718	4737	54	splice
3149	4375	1	splice	3718	4779	15	splice
3149	4431	4	splice	3718	4879	12	polyA
3149	5155	1	splice	3718	4958	52	polyA
3149	5354	1	polyA	3718	4999	8	polyA
3149	6460	2	splice	3718	5035	46	polyA
3149	6474	2	polyA	3718	5367	13	splice
3469	3603	7	splice	3718	6310	10	splice
3469	3612	1	splice	3850	4028	17	splice
3469	3664	10	splice	3850	4205	17	splice
3469	3949	27	splice	3850	4266	7	splice
3469	4183	1	splice	3850	4567	16	splice
3469	4375	2	splice	3850	4737	6	splice
3469	4431	4	splice	3850	4779	5	splice
3469	5354	1	polyA	3850	4879	4	polyA
3469	5500	2	splice	3850	4958	16	polyA
3469	6474	4	polyA	3850	5035	13	polyA
3719	3908	3	splice	3850	5367	3	splice
3719	3949	27	splice	3850	6310	1	splice
3719	4183	4	splice	4195	4205	5	splice
3719	4375	5	splice	4195	4266	2	splice
3719	4431	6	splice	4195	4567	1	splice
3719	5155	6	splice	4195	4737	4	splice
3719	5354	2	polyA	4195	4958	4	polyA
3719	5500	3	splice	4195	5367	1	splice
3719	6460	3	splice	4195	6310	1	splice
3719	6474	3	polyA	4480	4567	29	splice
4018	4183	56	splice	4480	4737	11	splice
4018	4375	90	splice	4480	4779	6	splice
4018	4431	115	splice	4480	4879	2	polyA
4018	4720	5	splice	4480	4958	11	polyA
4018	5155	49	splice	4480	4999	2	polyA
4018	5354	33	polyA	4480	5035	11	polyA
4018	5500	37	splice	4480	5367	7	splice
4018	5685	2	splice	4480	6310	2	splice
4018	5731	2	splice	4569	4737	1	splice
4018	6460	36	splice	4626	4737	5	splice
4018	6474	68	polyA	4626	4958	3	polyA
4529	5155	2	splice	4626	5035	1	polyA
4529	5354	1	polyA	4661	4737	6	splice
4529	5500	3	splice	4661	4779	2	splice
4529	6460	2	splice	4661	4879	1	polyA
4529	6474	3	polyA	4661	4958	6	polyA
4914	5155	2	splice	4661	5035	3	polyA
5171	5354	2	polyA	4661	5367	1	splice
5171	5500	7	splice	4661	6310	1	splice
5171	6460	2	splice	5116	5367	18	splice
5171	6474	3	polyA	5116	6310	15	splice
6043	6460	3	splice	5206	5367	2	splice
6043	6474	1	polyA	5563	6310	1	splice
				5603	6310	5	splice
				5653	6310	1	splice
				5667	6310	1	splice
				6075	6310	1	splice

## Sheet: ERVL_All
	Summary – Full length elements								Summary – Solo LTRs
		splice	polyA							splice	polyA
	Sense	24461	15191						Sense	3178	8088
	Anti	33315	5578						Anti	627	0

## Sheet: HERVW
	Summary – Full length elements								Summary – Solo LTRs
		splice	polyA	short int	short term					splice	polyA
	Sense	8911	1066	3	6				Sense	2451	0
	Anti	5847	4138	81	80				Anti	328	0
Full-length elements								Solo LTRs
Sense				Anti				Sense				Anti
cons start	cons end	bootstrap instances	event type	cons start	cons end	bootstrap instances	event type	cons start	cons end	bootstrap instances	event type	cons start	cons end	bootstrap instances	event type
403	655	398	splice	25	159	180	splice	403	655	431	splice	25	159	186	splice
403	674	164	splice	25	408	140	splice	403	674	172	splice	25	408	142	splice
403	775	2352	splice	25	1272	27	polyA	403	775	1712	splice
403	812	1754	splice	25	1647	5	splice	439	655	7	splice
403	1146	93	splice	25	1675	7	splice	439	674	4	splice
403	2499	104	splice	25	1761	4	splice	439	775	24	splice
403	2585	262	splice	25	1961	3	polyA	606	655	18	splice
403	3267	52	polyA	25	2366	4	splice	606	674	6	splice
403	3283	21	splice	25	4526	2	splice	606	775	77	splice
403	3919	91	polyA	25	5078	2	splice
403	4197	16	splice	25	5163	1	splice
403	4246	88	splice	25	5958	1	splice
403	4812	6	splice	633	1272	735	polyA
403	5130	87	splice	633	1647	77	splice
403	5971	8	splice	633	1675	155	splice
403	6976	8	splice	633	1761	40	splice
403	6978	21	polyA	633	1961	127	polyA
403	7453	2	splice	633	2144	38	splice
403	8057	5	splice	633	2366	36	splice
403	8212	3	splice	633	2672	22	splice
403	8355	15	polyA	633	2984	1	splice
403	8478	5	splice	633	3076	2	splice
403	9574	1	splice	633	4374	9	splice
403	9714	2	polyA	633	4526	41	splice
439	655	2	splice	633	5078	34	splice
439	674	2	splice	633	5163	19	splice
439	775	37	splice	633	5872	5	splice
439	812	27	splice	633	5952	3	splice
439	1146	1	splice	633	5958	1	splice
439	2499	3	splice	633	6017	5	splice
439	2585	5	splice	633	6466	1	splice
439	3919	1	polyA	633	6947	1	splice
439	4197	1	splice	633	7721	4	splice
439	4246	1	splice	633	8956	2	splice
439	5130	1	splice	633	9565	1	splice
439	5971	2	splice	796	1272	2660	polyA
439	8355	1	polyA	796	1647	291	splice
439	9714	1	polyA	796	1675	509	splice
606	655	17	splice	796	1761	165	splice
606	674	8	splice	796	1961	414	polyA
606	775	76	splice	796	2144	125	splice
606	812	55	splice	796	2366	112	splice
606	1146	1	splice	796	2672	58	splice
606	2499	2	splice	796	3076	6	splice
606	2585	5	splice	796	4374	40	splice
606	3267	2	polyA	796	4526	131	splice
606	3283	3	splice	796	5078	119	splice
606	3919	4	polyA	796	5163	77	splice
606	4246	2	splice	796	5872	2	splice
606	5130	3	splice	796	5952	6	splice
606	6976	2	splice	796	5958	9	splice
606	6978	2	polyA	796	6017	15	splice
862	1146	250	splice	796	6466	5	splice
862	2499	348	splice	796	6947	3	splice
862	2585	744	splice	796	7721	9	splice
862	3267	125	polyA	796	8956	7	splice
862	3283	61	splice	796	9011	1	splice
862	3919	222	polyA	796	9030	3	splice
862	4197	42	splice	796	9565	7	splice
862	4246	253	splice	796	9814	4	splice
862	4812	24	splice	1223	1272	80	polyA
862	5130	227	splice	1223	1647	4	splice
862	5971	24	splice	1223	1675	16	splice
862	6976	24	splice	1223	1761	2	splice
862	6978	42	polyA	1223	1961	5	polyA
862	7453	3	splice	1223	2144	5	splice
862	8057	22	splice	1223	2366	4	splice
862	8212	9	splice	1223	2672	2	splice
862	8355	34	polyA	1223	3076	1	splice
862	8478	5	splice	1223	4374	1	splice
862	9469	1	splice	1223	4526	2	splice
862	9574	8	splice	1223	5078	4	splice
862	9714	12	polyA	1223	5163	2	splice
862	10061	2	splice	1223	6017	1	splice
862	10181	3	splice	1295	1647	10	splice
1265	2499	139	splice	1295	1675	20	splice
1265	2585	259	splice	1295	1761	8	splice
1265	3267	49	polyA	1295	1961	17	polyA
1265	3283	20	splice	1295	2144	8	splice
1265	3919	101	polyA	1295	2366	4	splice
1265	4197	15	splice	1295	2672	3	splice
1265	4246	105	splice	1295	2984	1	splice
1265	4812	9	splice	1295	4374	1	splice
1265	5130	92	splice	1295	4526	4	splice
1265	5971	12	splice	1295	5078	6	splice
1265	6976	9	splice	1295	5163	3	splice
1265	6978	20	polyA	1295	5952	1	splice
1265	7453	1	splice	1295	9814	1	splice
1265	8057	7	splice	1859	1961	70	polyA
1265	8212	3	splice	1859	2144	22	splice
1265	8355	22	polyA	1859	2366	14	splice
1265	8478	1	splice	1859	2672	9	splice
1265	9574	3	splice	1859	2984	1	splice
1265	9714	4	polyA	1859	4374	2	splice
1297	2499	15	splice	1859	4526	28	splice
1297	2585	13	splice	1859	5078	15	splice
1297	3267	3	polyA	1859	5163	10	splice
1297	3283	1	splice	1859	5958	4	splice
1297	3919	2	polyA	1859	6017	4	splice
1297	4197	2	splice	1859	6466	1	splice
1297	4246	2	splice	1859	6947	1	splice
1297	5130	3	splice	1859	7721	1	splice
1297	5971	1	splice	1859	9011	1	splice
1297	6978	1	polyA	1859	9030	1	splice
1297	8212	2	splice	1859	9814	1	splice
1297	8355	1	polyA	2123	2144	78	splice
1401	2499	14	splice	2123	2366	62	splice
1401	2585	33	splice	2123	2672	22	splice
1401	3267	4	polyA	2123	2984	2	splice
1401	3919	6	polyA	2123	3076	3	splice
1401	4197	1	splice	2123	4374	15	splice
1401	4246	15	splice	2123	4526	72	splice
1401	4812	1	splice	2123	5078	67	splice
1401	5130	8	splice	2123	5163	41	splice
1401	5971	3	splice	2123	5872	5	splice
1401	8057	2	splice	2123	5952	3	splice
1401	8355	2	polyA	2123	5958	11	splice
1459	2499	15	splice	2123	6017	9	splice
1459	2585	26	splice	2123	6466	3	splice
1459	3267	7	polyA	2123	6947	4	splice
1459	3283	1	splice	2123	7721	9	splice
1459	3919	7	polyA	2123	8956	4	splice
1459	4197	2	splice	2123	9011	1	splice
1459	4246	8	splice	2123	9030	3	splice
1459	4812	1	splice	2123	9565	2	splice
1459	5130	13	splice	2123	9814	5	splice
1459	5971	1	splice	2779	2984	13	splice
1459	8057	1	splice	2779	3076	37	splice
1459	8212	1	splice	2779	4374	129	splice
1459	8355	2	polyA	2779	4526	570	splice
1459	9714	1	polyA	2779	5078	490	splice
1749	2499	4	splice	2779	5163	274	splice
1749	2585	3	splice	2779	5872	27	splice
1749	3267	5	polyA	2779	5952	49	splice
1749	3283	1	splice	2779	5958	53	splice
1749	3919	3	polyA	2779	6017	68	splice
1749	4246	3	splice	2779	6466	19	splice
1749	5130	2	splice	2779	6947	13	splice
1749	5971	2	splice	2779	7721	49	splice
1749	6978	1	polyA	2779	7877	3	splice
1749	8355	3	polyA	2779	8956	19	splice
1749	9574	1	splice	2779	9011	1	splice
2731	3267	30	polyA	2779	9030	12	splice
2731	3283	18	splice	2779	9308	2	splice
2731	3919	62	polyA	2779	9565	23	splice
2731	4197	4	splice	2779	9814	16	splice
2731	4246	89	splice	3235	4374	56	splice
2731	4812	7	splice	3235	4526	176	splice
2731	5130	63	splice	3235	5078	173	splice
2731	5971	8	splice	3235	5163	84	splice
2731	6976	6	splice	3235	5872	7	splice
2731	6978	17	polyA	3235	5952	13	splice
2731	7453	1	splice	3235	5958	14	splice
2731	8057	4	splice	3235	6017	22	splice
2731	8212	2	splice	3235	6466	5	splice
2731	8355	11	polyA	3235	6947	6	splice
2731	8478	1	splice	3235	7721	8	splice
2731	9574	3	splice	3235	7877	3	splice
2731	9714	1	polyA	3235	8956	7	splice
2841	3267	2	polyA	3235	9030	7	splice
2841	3283	1	splice	3235	9565	7	splice
2841	3919	3	polyA	3235	9814	4	splice
2841	4197	1	splice	3371	4374	1	splice
2841	4246	5	splice	3371	4526	6	splice
2841	5130	2	splice	3371	5078	6	splice
2841	5971	1	splice	3371	5163	2	splice
2841	6978	1	polyA	3371	5872	1	splice
2841	8212	1	splice	3371	7721	1	splice
2994	3267	2	polyA	3371	9030	1	splice
2994	3283	1	splice	3878	4374	1	splice
2994	4246	2	splice	3878	4526	1	splice
2994	5130	2	splice	3878	5163	4	splice
2994	6978	2	polyA	3878	7721	2	splice
2994	8355	1	polyA	3999	4374	6	splice
3254	3267	5	polyA	3999	4526	24	splice
3254	3283	2	splice	3999	5078	17	splice
3254	3919	12	polyA	3999	5163	13	splice
3254	5130	2	splice	3999	5958	3	splice
3254	5971	2	splice	3999	6017	4	splice
3254	6976	1	splice	3999	6466	2	splice
3254	6978	1	polyA	3999	7721	1	splice
3254	8355	1	polyA	3999	7877	2	splice
3658	4246	4	splice	3999	8956	1	splice
3658	5130	4	splice	3999	9011	1	splice
3658	8355	1	polyA	3999	9030	1	splice
3658	8478	1	splice	3999	9814	1	splice
4342	4812	1	splice	4126	4374	4	splice
4342	5130	20	splice	4126	4526	11	splice
4342	5971	2	splice	4126	5078	2	splice
4342	6976	1	splice	4126	5163	4	splice
4342	6978	6	polyA	4126	6017	1	splice
4342	8057	1	splice	4126	7721	1	splice
4342	8212	1	splice	4126	9565	1	splice
4342	8355	3	polyA	4126	9814	1	splice
4342	9469	1	splice	4445	4526	3	splice
4669	4812	2	splice	4445	5078	4	splice
4669	5130	6	splice	4445	5163	4	splice
4669	5971	2	splice	4445	6466	1	splice
4669	9574	1	splice	4445	9565	1	splice
4782	5130	2	splice	4524	4526	3	splice
4782	8355	2	polyA	4524	5078	1	splice
4782	9574	1	splice	4524	5163	1	splice
4995	5130	20	splice	4524	5952	1	splice
4995	5971	10	splice	4524	8956	1	splice
4995	6976	4	splice	5605	5952	1	splice
4995	6978	10	polyA	5605	5958	1	splice
4995	7453	1	splice	5605	6017	2	splice
4995	8057	1	splice	5605	7877	1	splice
4995	8212	4	splice	5605	8956	2	splice
4995	8355	2	polyA	5605	9030	1	splice
4995	8478	1	splice	5605	9565	1	splice
4995	9714	2	polyA	5670	5952	2	splice
5043	5130	4	splice	5670	6017	2	splice
5043	5971	3	splice	5670	7721	2	splice
5043	8212	1	splice	5670	8956	1	splice
5043	8478	1	splice	5670	9030	1	splice
5043	9714	1	polyA	6139	6947	1	splice
5592	5971	1	splice	6139	7721	1	splice
5592	8057	1	splice	6139	9030	1	splice
5592	8355	1	polyA	6209	6466	1	splice
5934	5971	1	splice	6209	7721	2	splice
5934	6976	1	splice	6209	8956	3	splice
5934	6978	3	polyA	6209	9011	1	splice
5934	8057	1	splice	6209	9814	1	splice
5934	8212	1	splice	6399	6466	2	splice
5934	8355	3	polyA	6399	6947	1	splice
5934	9574	1	splice	6399	7721	2	splice
5934	9714	1	polyA	6399	9011	1	splice
7491	8057	2	splice	6650	8956	1	splice
7491	8212	2	splice	7296	9030	1	splice
7491	8355	4	polyA	7552	7721	1	splice
7491	8478	1	splice	7552	8956	2	splice
7491	9469	1	splice	7552	9030	2	splice
8302	8355	1	polyA	7552	9565	1	splice
8302	9469	1	splice	7552	9814	1	splice
8598	9469	2	splice	8705	9565	1	splice
8598	9574	2	splice
8598	10181	2	splice
9075	9714	1	polyA
9154	9469	1	splice
9154	9574	1	splice
9154	9714	3	polyA
9809	10061	1	splice

## Sheet: HERVE
	Summary – Full length elements								Summary – Solo LTRs
		splice	polyA	short int	short term					splice	polyA
	Sense	7117	2865	1336	0				Sense	1401	2055
	Anti	4153	5708	0	0				Anti	1453	0
Full-length elements								Solo LTRs
Sense				Anti				Sense				Anti
cons start	cons end	bootstrap instances	event type	cons start	cons end	bootstrap instances	event type	cons start	cons end	bootstrap instances	event type	cons start	cons end	bootstrap instances	event type
53	318	14	splice	138	199	907	splice	53	318	19	splice	138	199	819	splice
53	374	955	splice	138	226	654	splice	53	374	983	splice	138	226	634	splice
53	400	1491	polyA	138	729	499	polyA	53	400	1428	polyA
53	492	70	splice	138	743	137	polyA	172	318	4	splice
53	606	30	splice	138	1093	19	splice	172	374	395	splice
53	642	7	splice	138	1812	111	polyA	172	400	627	polyA
53	729	4	splice	138	2820	29	splice
53	1554	4	splice	138	3665	94	splice
53	1930	1	splice	138	4082	405	polyA
53	3640	1	splice	138	4312	115	splice
53	3773	2	splice	138	4426	296	polyA
53	6662	1	polyA	138	4575	96	splice
172	318	5	splice	138	4657	16	splice
172	374	405	splice	138	5128	33	splice
172	400	627	polyA	138	5173	11	splice
172	492	31	splice	138	5323	13	splice
172	606	20	splice	138	5571	5	splice
172	642	2	splice	138	6040	9	splice
172	729	9	splice	138	7662	14	polyA
172	1211	1	splice	138	7790	9	splice
172	1554	1	splice	138	8123	16	splice
172	2544	1	splice	138	8391	11	splice
172	3195	1	splice	138	8475	6	splice
482	492	1235	splice	138	8502	5	splice
482	606	842	splice	392	729	218	polyA
482	642	214	splice	392	743	44	polyA
482	729	191	splice	392	1093	4	splice
482	1211	5	splice	392	1812	36	polyA
482	1554	81	splice	392	2820	12	splice
482	1858	7	splice	392	3665	27	splice
482	1930	17	splice	392	4082	198	polyA
482	1977	2	polyA	392	4312	54	splice
482	2544	15	splice	392	4426	114	polyA
482	3195	8	splice	392	4575	48	splice
482	3640	16	splice	392	4657	7	splice
482	3736	2	splice	392	5128	10	splice
482	3773	17	splice	392	5173	1	splice
482	3875	3	splice	392	5323	5	splice
482	4569	2	splice	392	5571	2	splice
482	4682	5	splice	392	6040	10	splice
482	5358	1	splice	392	7662	7	polyA
482	5552	2	splice	392	7790	2	splice
482	5609	2	splice	392	8123	5	splice
482	6662	2	polyA	392	8391	9	splice
482	6669	1	polyA	392	8475	2	splice
482	8676	2	polyA	392	8502	1	splice
1461	1554	50	splice	416	729	132	polyA
1461	1858	3	splice	416	743	39	polyA
1461	1930	4	splice	416	1812	30	polyA
1461	2544	13	splice	416	2820	7	splice
1461	3195	8	splice	416	3665	14	splice
1461	3640	8	splice	416	4082	108	polyA
1461	3736	1	splice	416	4312	25	splice
1461	3773	10	splice	416	4426	58	polyA
1461	3875	4	splice	416	4575	25	splice
1461	4569	2	splice	416	4657	3	splice
1461	4682	1	splice	416	5128	9	splice
1461	5552	1	splice	416	5173	5	splice
1461	5609	1	splice	416	5323	9	splice
1461	6032	1	splice	416	7662	1	polyA
1461	6330	1	polyA	416	8123	5	splice
1461	6669	1	polyA	416	8391	3	splice
1461	8676	1	polyA	416	8475	1	splice
1510	1554	116	splice	416	8502	3	splice
1510	1858	6	splice	526	729	399	polyA
1510	1930	13	splice	526	743	107	polyA
1510	1977	1	polyA	526	1093	17	splice
1510	2544	14	splice	526	1812	89	polyA
1510	3195	9	splice	526	2820	23	splice
1510	3640	21	splice	526	3665	55	splice
1510	3736	1	splice	526	4082	306	polyA
1510	3773	26	splice	526	4312	112	splice
1510	3875	9	splice	526	4426	219	polyA
1510	4569	2	splice	526	4575	78	splice
1510	4682	4	splice	526	4657	12	splice
1510	5358	2	splice	526	5128	25	splice
1510	5552	2	splice	526	5173	4	splice
1510	5609	2	splice	526	5323	15	splice
1510	6032	2	splice	526	5571	9	splice
1510	6662	6	polyA	526	6040	7	splice
1849	1858	101	splice	526	7261	1	splice
1849	1930	163	splice	526	7662	8	polyA
1849	1977	4	polyA	526	7790	5	splice
1849	2544	260	splice	526	8123	10	splice
1849	3195	120	splice	526	8391	8	splice
1849	3640	211	splice	526	8475	8	splice
1849	3736	13	splice	526	8502	3	splice
1849	3773	305	splice	837	1093	3	splice
1849	3875	72	splice	837	1812	18	polyA
1849	4569	25	splice	837	2820	2	splice
1849	4682	71	splice	837	3665	7	splice
1849	5358	19	splice	837	4082	58	polyA
1849	5552	18	splice	837	4312	19	splice
1849	5609	11	splice	837	4426	35	polyA
1849	5668	7	polyA	837	4575	6	splice
1849	6032	15	splice	837	4657	2	splice
1849	6330	10	polyA	837	5128	5	splice
1849	6377	3	polyA	837	5173	1	splice
1849	6662	27	polyA	837	5323	2	splice
1849	6669	14	polyA	837	5571	2	splice
1849	7479	5	polyA	837	6040	2	splice
2695	3195	1	splice	837	7662	3	polyA
2695	3640	1	splice	837	8391	2	splice
2695	3773	3	splice	837	8502	2	splice
2695	4682	1	splice	881	2820	1	splice
2695	5358	1	splice	881	4082	3	polyA
2695	5552	1	splice	881	4426	2	polyA
2929	3195	63	splice	1106	1812	19	polyA
2929	3640	124	splice	1106	2820	9	splice
2929	3736	8	splice	1106	3665	18	splice
2929	3773	191	splice	1106	4082	112	polyA
2929	3875	46	splice	1106	4312	34	splice
2929	4569	20	splice	1106	4426	73	polyA
2929	4682	31	splice	1106	4575	24	splice
2929	5358	9	splice	1106	4657	2	splice
2929	5552	17	splice	1106	5128	6	splice
2929	5609	8	splice	1106	5173	1	splice
2929	5668	6	polyA	1106	5323	6	splice
2929	6032	13	splice	1106	5571	1	splice
2929	6330	6	polyA	1106	6040	2	splice
2929	6662	17	polyA	1106	7662	2	polyA
2929	6669	13	polyA	1106	8123	3	splice
2929	7479	1	polyA	1106	8391	2	splice
2929	8233	1	splice	1106	8475	5	splice
3285	3640	44	splice	1106	8502	1	splice
3285	3736	1	splice	1129	1812	12	polyA
3285	3773	54	splice	1129	2820	3	splice
3285	3875	10	splice	1129	3665	9	splice
3285	4569	1	splice	1129	4082	47	polyA
3285	4682	7	splice	1129	4312	14	splice
3285	5358	2	splice	1129	4426	37	polyA
3285	5552	2	splice	1129	4575	10	splice
3285	5609	3	splice	1129	4657	4	splice
3285	6032	5	splice	1129	5128	6	splice
3285	6330	3	polyA	1129	5323	4	splice
3285	6662	11	polyA	1129	7662	3	polyA
3285	7479	1	polyA	1129	8123	3	splice
3801	3875	2	splice	1129	8391	1	splice
3801	4682	3	splice	1129	8475	2	splice
3801	5358	1	splice	1129	8502	2	splice
3801	5552	1	splice	1262	1812	67	polyA
3801	6662	1	polyA	1262	2692	1	splice
4438	4569	13	splice	1262	2820	14	splice
4438	4682	50	splice	1262	3665	43	splice
4438	5358	17	splice	1262	4082	233	polyA
4438	5552	23	splice	1262	4312	70	splice
4438	5609	9	splice	1262	4426	173	polyA
4438	5668	6	polyA	1262	4575	65	splice
4438	6032	18	splice	1262	4657	6	splice
4438	6330	4	polyA	1262	5128	12	splice
4438	6377	1	polyA	1262	5173	2	splice
4438	6662	17	polyA	1262	5323	7	splice
4438	6669	11	polyA	1262	5571	5	splice
4438	7479	4	polyA	1262	6040	4	splice
4438	8233	1	splice	1262	7662	6	polyA
4438	8676	2	polyA	1262	7790	3	splice
5206	5358	10	splice	1262	8123	14	splice
5206	5552	3	splice	1262	8391	12	splice
5206	5609	1	splice	1262	8475	5	splice
5206	5668	1	polyA	1262	8502	5	splice
5206	6032	5	splice	1857	2820	2	splice
5206	6330	2	polyA	1857	3665	4	splice
5206	6662	11	polyA	1857	4082	12	polyA
5206	6669	3	polyA	1857	4312	3	splice
5206	7479	2	polyA	1857	4426	5	polyA
5206	8233	1	splice	1857	4575	4	splice
5400	5552	58	splice	1857	5323	1	splice
5400	5609	18	splice	1857	8391	2	splice
5400	5668	15	polyA	1857	8502	1	splice
5400	6032	37	splice	2083	2820	4	splice
5400	6330	13	polyA	2083	3665	3	splice
5400	6377	3	polyA	2083	4082	27	polyA
5400	6662	44	polyA	2083	4312	7	splice
5400	6669	18	polyA	2083	4426	16	polyA
5400	7479	5	polyA	2083	4575	6	splice
5400	8650	2	splice	2083	4657	1	splice
5400	8676	1	polyA	2083	5128	1	splice
5914	6032	103	splice	2083	5323	1	splice
5914	6330	22	polyA	2083	6040	1	splice
5914	6377	17	polyA	2198	2820	9	splice
5914	6662	143	polyA	2198	3665	24	splice
5914	6669	55	polyA	2198	4082	116	polyA
5914	7479	17	polyA	2198	4312	31	splice
5914	8233	1	splice	2198	4426	84	polyA
5914	8650	4	splice	2198	4575	20	splice
5914	8676	5	polyA	2198	4657	3	splice
5932	6032	77	splice	2198	5128	12	splice
5932	6330	10	polyA	2198	5173	4	splice
5932	6377	9	polyA	2198	5323	5	splice
5932	6662	92	polyA	2198	5571	1	splice
5932	6669	32	polyA	2198	6040	3	splice
5932	7479	11	polyA	2198	7662	7	polyA
5932	8233	1	splice	2198	8123	5	splice
5932	8650	2	splice	2198	8391	5	splice
5932	8676	7	polyA	2198	8475	4	splice
6354	6662	1	polyA	2223	2820	7	splice
6848	7479	4	polyA	2223	3665	11	splice
8147	8233	7	splice	2223	4082	85	polyA
8147	8650	3	splice	2223	4312	22	splice
8147	8676	5	polyA	2223	4426	49	polyA
8329	8650	8	splice	2223	4575	22	splice
8329	8676	6	polyA	2223	4657	5	splice
8448	8650	1	splice	2223	5128	4	splice
8448	8676	1	polyA	2223	5323	4	splice
				2223	5571	4	splice
				2223	6040	1	splice
				2223	7662	1	polyA
				2223	8123	3	splice
				2223	8475	3	splice
				2223	8502	2	splice
				2648	2820	11	splice
				2648	3665	33	splice
				2648	4082	150	polyA
				2648	4312	49	splice
				2648	4426	108	polyA
				2648	4575	33	splice
				2648	4657	3	splice
				2648	5128	8	splice
				2648	5323	4	splice
				2648	5571	1	splice
				2648	6040	3	splice
				2648	7790	5	splice
				2648	8123	4	splice
				2648	8391	2	splice
				2648	8475	5	splice
				2648	8502	4	splice
				2715	2820	10	splice
				2715	3665	21	splice
				2715	4082	92	polyA
				2715	4312	28	splice
				2715	4426	76	polyA
				2715	4575	21	splice
				2715	4657	3	splice
				2715	5128	9	splice
				2715	5173	1	splice
				2715	5323	3	splice
				2715	5571	2	splice
				2715	6040	2	splice
				2715	7662	4	polyA
				2715	7790	1	splice
				2715	8123	5	splice
				2715	8391	2	splice
				2715	8475	5	splice
				3111	4082	6	polyA
				3111	4312	2	splice
				3111	4426	4	polyA
				3111	4575	1	splice
				3111	4657	1	splice
				3111	5128	1	splice
				3111	7662	1	polyA
				3111	8391	2	splice
				3209	4082	5	polyA
				3209	4426	11	polyA
				3209	4575	2	splice
				3209	5128	1	splice
				3209	5323	2	splice
				3209	5571	1	splice
				3209	6040	2	splice
				3497	3665	24	splice
				3497	4082	113	polyA
				3497	4312	43	splice
				3497	4426	106	polyA
				3497	4575	36	splice
				3497	4657	4	splice
				3497	5128	11	splice
				3497	5173	3	splice
				3497	5323	4	splice
				3497	5571	2	splice
				3497	6040	3	splice
				3497	7662	3	polyA
				3497	7790	2	splice
				3497	8123	6	splice
				3497	8391	3	splice
				3497	8475	2	splice
				3497	8502	2	splice
				3732	4082	39	polyA
				3732	4312	5	splice
				3732	4426	25	polyA
				3732	4575	8	splice
				3732	4657	1	splice
				3732	5128	2	splice
				3732	5173	1	splice
				3732	5323	3	splice
				3732	5571	1	splice
				3732	7662	1	polyA
				3732	8123	1	splice
				3732	8391	1	splice
				3732	8475	1	splice
				3732	8502	1	splice
				3964	4082	38	polyA
				3964	4312	11	splice
				3964	4426	31	polyA
				3964	4575	12	splice
				3964	5128	2	splice
				3964	5323	1	splice
				3964	5571	1	splice
				3964	6040	2	splice
				3964	7662	1	polyA
				3964	8123	3	splice
				4881	5128	5	splice
				4881	5173	2	splice
				4881	5323	4	splice
				4881	6040	1	splice
				4881	7662	2	polyA
				4881	7790	2	splice
				4881	8123	4	splice
				4881	8391	2	splice
				4881	8502	2	splice
				4924	5128	21	splice
				4924	5173	5	splice
				4924	5323	10	splice
				4924	5571	7	splice
				4924	6040	6	splice
				4924	7662	4	polyA
				4924	7790	5	splice
				4924	8123	11	splice
				4924	8391	8	splice
				4924	8475	3	splice
				4924	8502	7	splice
				5016	6040	3	splice
				5016	7790	1	splice
				5016	8123	2	splice
				5016	8475	1	splice
				5016	8502	1	splice
				5255	6040	1	splice
				5255	8123	1	splice
				5255	8502	1	splice
				5919	7662	1	polyA
				5919	7790	1	splice
				5919	8391	1	splice
				5919	8502	1	splice
				6090	8475	1	splice
				6211	7662	6	polyA
				6211	7790	6	splice
				6211	8123	8	splice
				6211	8391	8	splice
				6211	8475	3	splice
				6211	8502	7	splice
				6899	8391	1	splice
				7098	7662	1	polyA
				7098	8123	1	splice
				7098	8391	1	splice
				7423	8123	1	splice
				7740	8123	1	splice
				7740	8391	1	splice
				8263	8502	1	splice

[truncated: 4 more sheets: HERVH, HERV9, HERVK_HML2, ETn]
