# Supplementary material for: Multiple effects govern endogenous retrovirus survival patterns in human gene introns
Source: Genome Biol. 2006 Sep 27;7(9):R86. doi: 10.1186/gb-2006-7-9-r86 (PMC1794541; doi:10.1186/gb-2006-7-9-r86)
Supplement: Additional data file 2 — Results of analysis of genomic mRNA splicing events within ERVs [file gb-2006-7-9-r86-S2.xls]

## Sheet: Sense splices
mrnaacc	chrom	pos (UCSC, May 2004)	Splice site	mrnastrand	Testrand	Tetype	Tefam	seq	Position in consensus ERV
AK095019	chr10	63782786	5	-	-	MaLR	MLT1-int	ATTGTAATTTGGATATTTGGGAGTATAAAACTTGCCTCTTTTGTTTACAGGTGTTCAGATCAAGGGAAACTACTCTAAGAGGCTACACTTGAGGAACAAC	800
BC039836	chr12	10416428	5	-	-	MaLR	MLT1-int	CCCAGTGGGCCATGATTATCTTAAAGGCATTATTCTCCAGCCTTAAGTAAGATCTTAGGACGTTTCCTTTGCTATGATTTGTACTTGCTTGAGTCCCATG	1421
BC038779	chr2	62768262	5	-	-	MaLR	MLT1-int	CTGGAATATCTTTCATTGTCATTCTGTGCCCACCATTGTACTGGGAGCAGATAACTTGTTTTCTAGTTTCACATGTCCACAGATGAAGAAAAATTGTGCC	1554
AK098256	chr5	76477697	5	+	+	MaLR	MLT1-int	CTATATTCATTCCTTCATTGTGCATTAGGAGCAAGACGATTTGTCTTTAGTTTTATAGATTGAGAGGAACTACGCTCAAGGAGCCTCATGCATACCTGGA	1570
AA912759	chr15	22708602	5	+	+	MaLR	MLT1-int	CCTGTCCAACCATTGTATTTTGGAAACACATAATCTGTTTGACTTCACAGGTTCACAGCTGGAGAGCCATTGTCTCGGGATTAATTGTACCTTGAGCATC	1578
CR614772	chr2	73188683	5	-	-	MaLR	MLT1-int	AATATTCGTCTTGTGCCTGTCCCACCATTGTACCTTGTTTGATTTTACAGGCTCACAGCTGGAGGAAAATTTGCCTCAGGATGAATCACACCTTTGGGTC	1578
BC035280	chr15	22708770	3	+	+	MaLR	MLT1-int	GAGTTAAGACATTTTGGAGTTACTAAGATGGAATGGACATATTCTTGTGGGTGAGAACGACATGAATTCTCATGTCATGGCAAGGGTGGAGTGCTATGGT	827
BC043512	chr4	173960010	3	-	-	MaLR	MLT1-int	CCAAGACATAAGAACTGCAATTTAATACGGGAACATTCTCTGTGCCTAAGGTAGTAAACCTTCACAATCACTGCCTAGATTCCAGAATTGCTATCAAATG	1215
BC039836	chr12	10416432	3	-	-	MaLR	MLT1-int	CTGCCCCAGTGGGCCATGATTATCTTAAAGGCATTATTCTCCAGCCTTAAGTAAGATCTTAGGACGTTTCCTTTGCTATGATTTGTACTTGCTTGAGTCC	1419
CR606112	chr3	88114531	3	+	+	MaLR	MLT1-int	TGCAGTGAATTAGAGAACCAAATCAGAAGCAGAAGTGGGCCCTAGTGAAGGTAAATTTCTAACCCTCAGAGGAGAGCACTCTGATAACATTTGTCTGGGT	1503
AK095019	chr10	63782702	3	-	-	MaLR	MLT1-int	ACACTTGAGGAACAACAACCAAGGAGCTTCAACTGCATCTGGATTTCAGGGTAATGCTGTTGATGATTAGATTCTGGGCTTTAGGCTAATGCTGTTATAT	1646
AK057419	chr2	96325516	5	+	+	ERVL	ERVL-E	GCCAACGCCACTATCTGAGGGCTTACTGAGTGTTTTACCCACTGACATAGGTTCCCACGTAACATCACATCAGACCCAAGGGCCCGTTCATTGCAAGGCG	5424
AK057419	chr2	96325711	3	+	+	ERVL	ERVL-E	GGGCTGTTGAAGGCGTAGCTGAGATGCCAGCTCAGAGACGATGATACCAAGTAAGGAGGGGTTACTACCTTCCAGGGCACAGTGTACACTCTAATCAACA	4684
BG719183	chr5	162853133	5	-	-	ERVL	ERVL-B4	CTACCTCAGGGCATATCAACTCACCAGCCCTGTCCTAATTTTGTTCACAGGAATCTTGATTGCCTTTTCTTTCCACATCACATTGGTCCATTACATTGAC	3227
BG719183	chr5	162853026	3	-	-	ERVL	ERVL-B4	TGCTCACTGGACCTAATGAGTGAGACATAGCAACTACTCCAGACCTATTGGTAAGACATTTGCATGTCAGAAGTGGGAAGTAAATCCAACAAAAATTCAA	3339
BC039377	chr21	22310600	5	-	-	ERVL	HERVL	AGCGCCTGCATCGTTGAAGAGCCCTGTAATTGCTCGTCTCTCTATTTCAGATCTAACGGTGGGAACCTAAGTCACACAACTACAAAATTTAAATACAATG	1851
BE018348	chr9	99916744	5	+	+	ERVL	HERVL	TTACAGAGGGTCCAGTGGGTCCCCGGACTCATCCTGTGGTCATTTTCCAGGTGCCAGAATGCCTAATTGGCAGAGACACACTTAGCAGCTGGCAGAACCC	2561
DA316917	chr1	55908873	5	+	+	ERVL	HERVL	ACAAATAGTAAATCAAAAACAAAATTTTTTTTTATATCTCCATAATATAGAGATTAGTGCCACCATCAAGGACTTGAAAGATGCAGGGGTGATGATTCCC	2742
AK131322	chr9	26099950	5	+	+	ERVL	HERVL	CTGTTCCCAAGACATTATATTCTTCTGGCCTAGAGGTCTTTGTTCCACAGGGAGAAGTGCTGCCACCAGGAGACACGACGACGATAATTCCATTAAACTG	5315
AK092146	chrX	36191719	5	-	-	MaLR	MST-int	GCTCCACTCTATCTTGGAAGTAACTAACTTGTTTTTTTTTTTAATTTTAGAGGCTCATAGGTGGAAAGGACTTGCCTCATCTCAGGTGAGACTTTGGATT	1914
BI462547	chr3	82585322	5	+	+	MaLR	MST-int	TATACCCCCATTTTATCTTGAAGGTAACTAACTTCTTTTTAATTTTACAGGCTCATTGGCAGAAGGGACTAGCCTTATCTGAGTCTTTGAACTTGAACCT	1916
BC034639	chr14	29707314	5	-	-	MaLR	MST-int	TCATACCTTCATTGTATCTTGGAAGTAAATAACTTGTTTTTATTTTATAGGCACATAGGTAGAAGAGACTTGCCTTGTCTCAGATGAGATTTTGGACGTT	1916
DA416593	chr1	5556580	5	-	-	MaLR	MST-int	TATACTTTCATTGTATCTTGGAAGAAACAAACTTGTTTTTGATTTTACAGGCTCATAGGTGAAGAGACTTTTGCCTTGTCTGAGATGAGACTTTGGACTT	1916
DA416593	chr1	5557495	3	-	-	MaLR	MST-int	AAAAATTTGCAGCCCACCCATGTGGTGGAAAAGAAAACCCCATTTCCAAGGTAAGAATCGAAGCAGGCTGCAGAAATTTGCATAAGTAAAATGGAGCCAA	974
DA584196	chr2	131870692	3	+	+	MaLR	MST-int	TTTTCAGGGCGAAAATTCAATAAGGCTTAGAGTATTTGCATAAAAAGGAGGTTAGTGCAAGTGTCCAAGACAAAGGGTAAAAGGCCTTGAAGGCATTTCA	1039
AK127178	chr3	188407775	3	-	-	MaLR	MST-int	AGCAAGAACTCAAGCAGGCCAAGGTGTGGCTCATGCTGCAGATCTGGAAGGTAAGTCATAAACCTTGGCAGCATCCACATGGTGCTAATTCTGCTGACTT	1081
AK092146	chrX	36191684	3	-	-	MaLR	MST-int	TTTTTTTAATTTTAGAGGCTCATAGGTGGAAAGGACTTGCCTCATCTCAGGTGAGACTTTGGATTTTGTACTATTGAATTAACACTGGAATGAGTAAAGA	1949
AI143792	chr7	34684350	3	-	-	MaLR	MST-int	TTTGGACTTGATGCTGGAAAGACTTAAGACTTTGGGGGACTACTGGAAAGGTATGATTGTATTTTGTAATGTGAGAAGGACATGATATTTGGGGGCCAGA	2020
AB209763	chr10	27031074	5	+	+	MaLR	THE1-int	TGGGAACATTTAACCAATACCTGTACTCCCATTGTATCTTGGATGTAACGTAACTTGTTTTTGATTTTACAGGTTCATAGGCGGAAGGGACTTGACTTGT	1753
AK096858	chr7	79820157	5	+	+	MaLR	THE1-int	CCCCCATTGTATCTATCTAGGAAGTAACTAAGTTGCTTTTGATTTTACAGGCTCATAGGCGGAAGGGACTTGCCTTGTCTCATATGAAACTTTGGACTGT	1775
BC049211	chr10	27031096	5	+	+	MaLR	THE1-int	GTACTCCCATTGTATCTTGGATGTAACGTAACTTGTTTTTGATTTTACAGGTTCATAGGCGGAAGGGACTTGACTTGTCTCAGGTAAGACTTTGGACTTG	1775
AK026189	chr6	22282205	5	+	+	MaLR	THE1-int	TATACCCTCATTGTATCTTAGAAGTAACTAACTTGCTTTTGATTTTACAGGCTCACAGGCAGAAGGAATTTTCCTTGTCTTGGATGAGACTTTTGACTTG	1775
BC039502	chr3	62912721	5	+	+	MaLR	THE1-int	TGTACCCCCATTGTATCTAGGAAGTAACTAACTTGCTTTTGATTTTACAGGCTTATAGGCATAAGAGACTTGCCTTGTCTCAGATGAAACTTTGGACTGT	1775
BC044307	chr6	147207541	5	-	-	MaLR	THE1-int	TGTACCTTCACTGTATCTAGGAAGTAACTATCTTGCTTTTGATTTTACAGGCTCATAGATGGAAGGGACTTGCCTTGTCGCTGATGAGACTTTCGACTTG	1775
AL713649	chr6	125283093	5	-	-	MaLR	THE1-int	CCTACCCCCACTGTATCTAGGAAGTAACTAACTTGCTTTTGATTTTACAGGGTTATAGGCGGAAGGGATTTGCCTTGTCTCAGATGAGACTTTGGACTGT	1775
BC094833	chr12	72880120	5	-	-	MaLR	THE1-int	TGTACCCACATTTTATCCAGGAAGTAACTAATTTGCTTTTGTTTTTACAGGCTCATAGGTGGAGGAGACTTGCTTTGTCTCAGATGAGACTTTGGACTGT	1775
BC015846	chr3	128557824	5	-	-	MaLR	THE1-int	TCTACCACCATTGTACATAGGAAGTAACTAGCTTGCTTTTCATTTTACAGGCTCATAGGAGGAATGGACTTGCCTTGTCTCAGGTAAGACTTTGGACTTA	1775
AB209763	chr10	27031073	3	+	+	MaLR	THE1-int	ATGGGAACATTTAACCAATACCTGTACTCCCATTGTATCTTGGATGTAACGTAACTTGTTTTTGATTTTACAGGTTCATAGGCGGAAGGGACTTGACTTG	1753
BC049211	chr10	27031129	3	+	+	MaLR	THE1-int	TGTTTTTGATTTTACAGGTTCATAGGCGGAAGGGACTTGACTTGTCTCAGGTAAGACTTTGGACTTGGACTTTTGAGTTAATGCTAGAATGAGTTAAGAC	1808
BC015846	chr3	128557791	3	-	-	MaLR	THE1-int	TGCTTTTCATTTTACAGGCTCATAGGAGGAATGGACTTGCCTTGTCTCAGGTAAGACTTTGGACTTAGACTTCTGAGTTAATGCTGGAATGAGTTAAGAC	1808
AL713649	chr6	125283032	3	-	-	MaLR	THE1-int	GAAGGGATTTGCCTTGTCTCAGATGAGACTTTGGACTGTGGACTTTTGAGGTAATCCTAGAATGAGTTAAAACTTTGGGGGATTGTTGGGAAGGCATGAT	1836
AK026189	chr6	22282270	3	+	+	MaLR	THE1-int	GAATTTTCCTTGTCTTGGATGAGACTTTTGACTTGGACTTTTGGGTTAAGGTTAGTATAAGCTAAGATTTTGGGGGACTGTTGCGAAGGCATGATTGATT	1841
AK125216	chr6	147207466	3	-	-	MaLR	THE1-int	TGTCGCTGATGAGACTTTCGACTTGGACTTTTGAGTCAATGCTGGAATGAGTTAAGACTTTGGGGAACTGTTGGAAGGGTGTGATTGTGTTTTGAATTGT	1851
AK096858	chr7	79820234	3	+	+	MaLR	THE1-int	TCTCATATGAAACTTTGGACTGTGGACTTTTGAGTTAACGCTGAAATGAGGTGAGACTTTGGAGGACTGTTGAGAAGGCATGATTGGCTTTGAAACGTGA	1852
BC039502	chr3	62912798	3	+	+	MaLR	THE1-int	TCTCAGATGAAACTTTGGACTGTGGACTTTTGAGTTAATGCTGATATTAGGTAAGAGTGTGGGGAGTGTTGGGAAGGCATGCTTGGTTTTGAAATATGAG	1852
DA692543	chr9	68008396	3	-	-	MaLR	THE1-int	TGAATTAAGACTTTGGGAGACGGTTGAGAAGCCATGACTCATTTTAAAATGTGAGAACATGAGATTTGGGAGGGGCTGGGGTGGAATGGTATGGTTTGGC	1898
BC041024	chr7	91744573	5	-	-	ERV1	HERV17	TTGTGACATGGTATTAGTCAAGTCCCTTCCCTCTAATTCCCCATCCCTAGATACATCCTGGGAAGGACCCTACCCAGTCATTTTATCTACCCCAACTGCG	7492
BC041024	chr7	91742910	5	-	-	ERV1	HERV17	CTCTTTGGACCCTGTATCTTTAACCTCCTTGTTAACTTTGTCTCTTCCAGAATCGAAGCTGTAAAACTACAAATGGAGCCCAAGATGCAGTCCAAGACTA	9155
BC041024	chr7	91751346	3	-	-	ERV1	HERV17	CAAGGACCCCCCGGTAACATTTTGGCAACCACGAACGGACATCCAAAGTGGTGAGTAATATTGGACCACTTTCACTTGCTATTCTGTCCTATCCTTCCTT	811
BU160163	chr21	19053962	3	-	-	ERV1	HERV17	TGGAAGTGGCTCGCCACCATTTTGGCAACCAGGAAGGGACCTCCAAAGCGGTGAGTAATACTGGACCACTTTCACTTGCTCTTCTGTCCTATCCTTCCTT	811
BC014374	chr2	71163090	5	+	+	ERV1	HERVE	TCCAACACGAACTGAGAAAGCTGGCCAAGAAACCCCTGTGCTTCTTCCAGATCTGATTCCTAGATTTCGACTGCCCTTACGGATCGGCTCACATAACGGG	5462
BM551788	chr1	20231410	5	+	+	ERV1	HERVE	AATTTCAGCCTGGGTAAATGAGAGGTGCTCTGTCAGCTTATTCTCCCCAGTTCACCCTTTCTCCCCAGGTGATCGGGTATGGATCACGGATTGGAACATA	5915
BM551788	chr1	20226262	3	+	+	ERV1	HERVE	TGGGCGGCTCTGGCCAGCTTGAGTGACGCAGATCCTGAGAGCGCTCCTGGGTAGGTATTTGCCCCGGTGGGATGCCTTATCAGAGTGGTGCATGGCAGGC	605
BC014374	chr2	71162985	3	+	+	ERV1	HERVE	CCCCTTTGGAGATCTCCAGGTAGACTTCAGAGAGATGCCAAAGTGTGGAGGTAACAAGTATTCACTAGTTCTTGGGTGTACCTACTCTGGGTGGGTGGAG	5357
BC030991	chr2	71163236	3	+	+	ERV1	HERVE	GGATCACACGGAAACTGCATGCCGCCTCCCAGCCTCAGAGTTCCGGAAAGGTGGAGTGGATGAATCGGACTATCAAAAATAGTGCTATACTATTGTCTTC	5608
DA924541	chr3	48742214	5	-	-	ERV1	HERVH	GTCTCTTCACATGGACACGTGTGACATTTTGGTGCCGTGACTCGGATCAGGGTACCTCCCTTGGGAGATCAATCCCCTGTCCTCCTGCTCTTTGCTCCAT	487
CR627143	chr11	117186112	5	+	+	ERV1	HERVH	ACTTCAATCTCTCCCTTCTCTTAATTTCAATTCCTTTCATTTTCTGATAGAGACAAAGGAGACACGTGGACCCAAAACTCCGTGGACCCAAACTCCGTGG	740
AK125288	chrX	91161844	5	-	-	ERV1	HERVH	TTCACCGTCCCAACACTTCAACACTATTTTGTTTTATTTTTCTTATTAAGAAGGCAGGAATGTCAGGCCTCTGAGCCCAAGCCAAGCCATCGCATCCCCT	2052
BG492813	chr6	68654011	5	-	-	ERV1	HERVH	AGTCTGGCTCTCAGATCCCACAACAGGAATTAATCAACCTCGCCTTCAAGGTGTTCAATAATAGGGAAGAGACTGCCCGGCGACAGCGCATTTCAGAACT	2184
BC020935	chr13	53603207	5	-	-	ERV1	HERVH	GGAATGCCCGCAGCCCGGGATTCGTCCTAAGCTGCGTCCCATCTGTGCAGGACCCCACTGAAAATCGGACTGTTCAACTCATCTGGCAGCCACTCCCAGA	2410
BC014322	chr6	68655434	5	-	-	ERV1	HERVH	TTCTCTTTTCAAAATTGAGACAAAGAACCTTCCTCTTATCCGTGTTTCAGAAATCCAACACCGGTCACGGACTCTTCTTGGGGAGACAGCCTTCCTTCAG	2421
CD176776	chr7	98967988	5	+	+	ERV1	HERVH	TAAAGTTCCTGGAGCTCAAACCCAATGTTTCTTGGCTGACTCCTTCCCAGATCTCCTTGGCTTAGTGGCTGAAGACTGATGCTACCCGATCACCTCGGAA	2506
BC028023	chr1	113078418	5	-	-	ERV1	HERVH	CTCTCAGAGCCCCTGGAACTCTGGCTCAAGGCTCTCTTACTCCTTCCCAGATCTTCTCAGCTTAGCGGCTGAAGACTGATGCTGCCAGATGACTTTGGAA	2506
CR603668	chr19	15803064	5	+	+	ERV1	HERVH	TAGGGTCCCTGGAGCTCTGGCTCAAAGCTCTCTGGCTGACTCCTTCCCAGATCTCCTCGGCTTAGTGGCTGAAGACTGATGCTGCCCGATCGCCTCAGAA	2506
M27826	chr22	15469520	5	+	+	ERV1	HERVH	CTCCTGGAGCCCCTAAAGCTCTAGCCCAAGGCTCTCTGACTCCTTCCCAGATCTATTCGGCTTAGCGACTGAAGATTGACGCTGCCCGATCGCCTCGGAA	2506
BC033124	chr19	5805581	5	+	+	ERV1	HERVH	GGAACTCTGGCCCCAGGCTCTCTGACTGACTCCTTTTCAGATCTTCTCAGCTTAGCGGCTGAAGACTGATGCTGCCTGGTCGCCTCGGAAGCCCCCTGGA	2516
BC024924	chr10	102137780	5	+	+	ERV1	HERVH	TGCCTCAACACTTCACCACTATTTTGTTTTGTTTTTCATACTAATATAAGAAGATAGGAGTGTCAGGCCTCTGAGTCCAAGCTAAGCCATCAAATCCCCT	3769
CR603668	chr19	15806311	5	+	+	ERV1	HERVH	GGCTAGACAGGAAATTTGCCAAGCTGCTAATCTTCTCTTGCCTACTCCAGATTCCCAGCCATATGAAGACACCCTAGCTGGACGATCAGTCCTTGTCAAA	5693
AX721190	chr14	91581055	5	-	-	ERV1	HERVH	GGCTAGACAGGAAATCCACCAGGCTGCTAATCTTCTCTTGTCTACTCCAGATTCCCAACTATATGAAGACACCCTAGCTGGACGATCAGTTCTTATTAAG	5693
AJ431196	chr6	68648066	5	-	-	ERV1	HERVH	ATTTTCACCACCCCAACATTTCACTACTTTTTCTTGTTTTGTTTTGTTAGCATAAAAAGACAGGAATGTAAGGTCCTCTGAGCAGGCGGCGCCATGGTCA	7040
BC062533	chr10	102137783	5	+	+	ERV1	HERVH	CTCAACACTTCACCACTATTTTGTTTTGTTTTTCATACTAATATAAGAAGATAGGAGTGTCAGGCCTCTGAGTCCAAGCTAAGCCATCAAATCCCCTGTG	7110
BC015108	chr4	23401362	5	-	-	ERV1	HERVH	TCAACATGTCCGGAGTCAGGAAACTAAAATCTTAATCTCTCCCACTCTAGGTTCCCACGCCGACCCTAATGCCGCTTGAAGCAGCCCTGAGAAACATCGC	8033
AK093435	chr1	113075205	5	-	-	ERV1	HERVH	CATCCCAACACTTTACCACTATTTTGTTTTATTTTTCTTATTAATATAAGAAGACAGGAATATCAGGTCTCTGAGCCCAAGCTAAGCCATCATATCCCCT	8167
BC028023	chr1	113075202	5	-	-	ERV1	HERVH	CCCAACACTTTACCACTATTTTGTTTTATTTTTCTTATTAATATAAGAAGACAGGAATATCAGGTCTCTGAGCCCAAGCTAAGCCATCATATCCCCTGTG	8170
BC033124	chr19	5803684	3	+	+	ERV1	HERVH	AGGTCCTCAGACCAACCAGCCGAAGGAACATCTCACCAATTTCAAATGGGGTAAGCAGTCTTTTCACTCTCTTCTCCAGCCTCTCTCGCTACGCTTCAAT	610
BE786347	chr10	26045916	3	+	+	ERV1	HERVH	AAGTCCTCAGACCCACCAGCCCAAGGAACATCTCACCAATTTTAAATCAGGTAAGCGGCCTCTTCTTACTCTCTTCTCCAACCTCTCTCACTATCCCTCA	610
BC062533	chr10	102131195	3	+	+	ERV1	HERVH	AGGTCCTCAGACCAACCAGCCCAAGGAACATCTTGCCAATTTCAAATCGGGTAAGTGGTCTTTTCACTCTTCTCCAGCCTTTCTTGCTACCCTTCAATCT	610
BC036229	chr3	108129371	3	-	-	ERV1	HERVH	AGGTCCTCAGACCAACCAGCCCAAGAAACATCTCACCAATTTCAAATCCGGTAAGCAGCCTCTTTTCACTCTCTTCTCCAACCTCCCTCACTATCCCTCA	610
CR603668	chr19	15801148	3	+	+	ERV1	HERVH	CCTCGGGTCCTCAGACCAGCCCAAGGAACATCTCACCAATTTCAAATCGGGTAAGTGGTCTCTTCACTCTTTTCTCCAGCCTCTGTCGCTACCCTCCAAT	610
BG771183	chr18	69143408	3	+	+	ERV1	HERVH	AGGTCCTCAGACCGACCAGCCCAAGGAACATCTCACCAATTTTAAATCAGGTAAGCGGCCTCTTCTTACTCTCTTCTCCAACCTCTCTCACTGTCCCTCA	610
BC033124	chr19	5798779	3	+	+	ERV1	HERVH	AGGTCCGCAGACCAACCAGCCCAAGGAACATCTCACTGATTTTAAATTGGGTAAGTGGCCTCTTTTACTCCTTCTCCAACCTCTCTCACTATCCCTCAAC	610
DA924541	chr3	48742091	3	-	-	ERV1	HERVH	CAGTCCTCAAACCAACCAGCCCAAGGAACATCTCACCGATTTTAAATCGGGTAAGCAGACTCTTTTTACCCTCTTCTCCAACCTCTCTCGCTATCCCTCA	610
BM171887	chr5	121842179	3	-	-	ERV1	HERVH	AGGTCCTCAGACCGACCAGCCCAAGAAACATCTCACCAATTTCAAATCCGGTAAGCGGCCTCTTTTTACTCTCTTCTCCAACCTCCCTCGCTATCCCTCA	610
BC020935	chr13	53604748	3	-	-	ERV1	HERVH	AGGTCCTCAGACTGACCAGCCCAAGGAACATCTCACCAATTTCAAATCTGGTAAGTGGCCTCTTTTTACTCTCTTCTCCAACCTCCCTCACTATCCCTCA	610
BC015108	chr4	23405162	3	-	-	ERV1	HERVH	GGTCCTCAGACCGGACCAGCCCAAGGAACATCTCACCAATTTTAAATCAGGTAAGCGGCCTCTTCTTACTCTCTTCTCCAACCTCTCTCACTGTCCCTCA	610
S46006	chr8	91176692	3	-	-	ERV1	HERVH	AGGTCCTCAGACCGACCAGCCCAAGAAACATCTCACCAATTTCAAATCTGGTAAGTGGCCTCTTTTTACTCTCTTCTCCAGCTTCCCTCACTATCCCTCA	610
CD176776	chr7	98965986	3	+	+	ERV1	HERVH	TGGGTCCTCAGACCAGCCAGCCCAAGGTCATCTCACCAATTTTAAATCGGGTAAGCGGCCTCTTTTTATTCTCTTCTCCAACCTCTCTTGCTATCCCTCC	610
BC028023	chr1	113080176	3	-	-	ERV1	HERVH	TGCTCCTCAGACCAACCAGCCCAAGGAACATCTCACCAATTTTAAATCGGGTAAGCGGCCCCTCTTTACTCTCTTCTCCAACCTCTCTCACTATCCCTCA	610
AX721190	chr14	91585699	3	-	-	ERV1	HERVH	GGGTCCTCAGACCAACCAGCCCAAGGAACATCTCATGAATTTCAAATCGGGTAAGCGGTCTTTTCCATCCTCTCTTGCTACCCTTCAATCTCCCTCTCTC	610
M27826	chr22	15467337	3	+	+	ERV1	HERVH	AGGTCCTCAGACCGACCAGCCCAAGAAACATCTCACCAATTTCAAATCTGGTAAGCGGCCTCTTTTTACTCTCTTCTCCATTCCTCCTCCTTCTCCCTTA	610
AK022686	chr6	132264984	3	+	+	ERV1	HERVH	AGGTCCTCAGACCGACCAGCCCAAGGAACATCTCACCAATTTTAAATCAGGTAAGTGGCCTCTTCTTACTCTCTTCTCCAACCTCTCTCACTGTCCCTCA	610
BE786450	chr15	72434079	3	+	+	ERV1	HERVH	AGGTCCTCAGACCAACCAGCCCAAGGAACATCCCACCAATTTTAAACCCGGTAAGCAGCCTCTTTTTACTCTCTTCTCCAACCTCTCTCACTATCTCTCA	610
AK125288	chrX	91164590	3	-	-	ERV1	HERVH	GCCCGATCGCCTCAGAAGCCCCGTAGACCATCACGGACGCCGAGCTTTAGGTAACTCACAGTGGAGGGTAAGCCCGTCCCCTTCTTAATCAATACGGAGG	2584
CD176776	chr7	98968071	3	+	+	ERV1	HERVH	ACCCGATCACCTCGGAAGCCCCCCGGAGAATCACGGATGCCAAACTTCAGGTAACTCTTACAGCAGAGGGTAAGTCCATCCCCTGTGTAATCGATAGGGG	2584
BC020935	chr13	53603009	3	-	-	ERV1	HERVH	CCCCTAGACCATCACGGATGCCGAGCTTCGAGTAACTCTCACAGTGGAGGGTAAGTCCTGTCCCCTTCTTAATCAATACGGAGGCTACCCACTACACATT	2603
AK098061	chr7	149444637	3	+	+	ERV1	HERVH	CCCCTGGACCATCATGGACGCCGAGCTTCGGGTAACTTTTACAGTGGAGGGTAAGTCCGTCCCCTTTTTAATTGATATGGAGGCTACCCACTCCACATTA	2603
BE542907	chr11	95966684	3	+	+	ERV1	HERVH	CCCCTAGACCATCATGGATGCCGAGCTTCAGGTAACTCTCACAGTGGAAGGTAAGCCCATCCCCTTCTTAATCAATATGGAGGCTACCCACTCCACATTA	2603
AJ431196	chr6	68653580	3	-	-	ERV1	HERVH	CCCTTAGACAATCGCGGATGCCGAGCTTCGGGTAACTCTTAGGGTGGAGGGTAAGTCCGTCCCATTCTTAATCAATACGGGGAATACCCACTCTACGTTA	2603
BC028023	chr1	113078316	3	-	-	ERV1	HERVH	CCCCTGGACCATCACAGATGCCCAGCTTTGGATAACTCTTACAGTGGAGGGTAAGTCCGTCCTCTTCTTAATCAATACAGAGGCTACCCAACTCCACATT	2603
U92817	chrY	21542279	3	-	-	ERV1	HERVH	CCCCCTGGACCATCACAGATGCCCAACTTCAGGTGACTCTCAAGTGGAGGGTAAGTCCACCCTCTGTTTCATCGATACAGGGGCTACCAATTTCATGTTG	2603
CR603668	chr19	15803166	3	+	+	ERV1	HERVH	CCCTTGGACCATCACAGATGCCGAGCTTCGGGTAACTCTTACGGTGGAGGGTAAGTCCATCCCCTTTTTAATCAATACGGGGGCTACCCACCCCACATTA	2603
BC033124	chr19	5805673	3	+	+	ERV1	HERVH	CCCCTGGACCATCATGGACGCCGAGCTTCGGGTAACTCTCACAGTGGAGGGTAAGGCCATCCCCTGTTTAATTGATATGGGAGCTACCCATCCACATTAC	2603
X15673	chr11	67144489	5	+	+	ERV1	HERV9	TGAGAGACCAAGAACCCACCAATTCCGGACACATTTTGGCGACCATGAAGGGACTTTCGCCTATTGCCAAGCGGTGAGACAATCGCTGAGCAGTGAGACC	1595
BC006164	chr12	8832597	5	+	+	ERV1	HERV9	GGGACTTTCGCCTATCACCAAGCGGTGAGACCATCACCTATAGCTGAGCGGTGAGACCATCACCTATAGCTGAGCGGCGAGACCATCACCTATCACCAAG	1644
BQ651791	chr14	23175444	5	+	+	ERV1	HERV9	GCTGCCTGAGCCGGCAGCAGCAACCTGCTCTGGTTCCCTTCCACGCTGTGGAAGCTTTGTTCTTTTGGTCTTCATGATAAATCTTGCTGCTGCTCACTCG	8935
X15673	chr11	67150100	5	+	+	ERV1	HERV9	GCCTTTGGGCCCTGTATTTTTAACCTTCTTGTCAAATTTGTTTCCTCTAGAATCGAGGCCATCAAGCTACAGATGGTCTTACAAATGGAACCCCAAATGA	9774
BC006164	chr12	8838167	5	+	+	ERV1	HERV9	GCCTTTAGGCCCTGTATTTTTAACCTTCTTGTCAAATTTGTTTCCTCTAGAATCAAGGCCATCAAGCTACAGATGGGCTTACAAATGGAACCCAAAATGA	9774
AK094117	chr11	109782177	5	+	+	ERV1	HERV9	ACCTTCGGGCCCGGTATTTTTAACCTCCTTGTCAAATTTGTTTCCTCTAGGATCGAGGCTATCAAGCTACAGATGATCTTACAAATGGAACCCCAAATGA	9774
X15673	chr11	67144488	3	+	+	ERV1	HERV9	GTGAGAGACCAAGAACCCACCAATTCCGGACACATTTTGGCGACCATGAAGGGACTTTCGCCTATTGCCAAGCGGTGAGACAATCGCTGAGCAGTGAGAC	1594
BC006164	chr12	8832571	3	+	+	ERV1	HERV9	TCCGGACACATTTTGGCGACCCAGATGGGACTTTCGCCTATCACCAAGCGGTGAGACCATCACCTATAGCTGAGCGGTGAGACCATCACCTATAGCTGAG	1618
X15673	chr11	67144583	3	+	+	ERV1	HERV9	GAGACCATCACCTATTGCCGAGCGGTGAGACCATTGCCTATCGCCAAGCAGTGAGTACCATTGGACCCCTTTCGCTTGCTATTCTGTCCTATCTTTCCTT	1644
BC006164	chr12	8832649	3	+	+	ERV1	HERV9	GAGACCATCACCTATAGCTGAGCGGCGAGACCATCACCTATCACCAAGCAGTGAGTACCACGGACCCCTTTCACTTGCTATTCTGTCCTATCTTTCCTTA	1644
CR621782	chr14	23175821	3	+	+	ERV1	HERV9	AAGTGGTGAGACCATCACCAAGCGGTGAGACTATCACCTATCGCCAAGTGGTGAGTACCATCAGATCCCTTTCATTTGCTATTCTGTCCTATTTTTCCTT	1644
BG291998	chr14	23175443	3	+	+	ERV1	HERV9	GGCTGCCTGAGCCGGCAGCAGCAACCTGCTCTGGTTCCCTTCCACGCTGTGGAAGCTTTGTTCTTTTGGTCTTCATGATAAATCTTGCTGCTGCTCACTC	3414
BC026081	chr19	42297907	5	-	-	ERVK	HERVK	GGGGCAGGCCACTCCTTCATCGGGTGTCCAACGTAGGTGCTTTTCTCTAGGGTGAAGGTACGCTCGAGCGTGGTCAATGAGGACAAGTCAACGAGAGATT	999
BC092439	chr1	152417710	5	-	-	ERVK	HERVK	GGGGCAACCCACCCCTACATCTGGTGCCCAACGTGGAGGCTTTTCTCTAGGGTGAAGGTACGCTCGAGCGTGGTCATTGAGGACAAGTCGACGAGAGATC	999
AY371030	chr19	32821426	5	-	-	ERVK	HERVK	GATTATAAATCTCATATTAATCCTTGTGTGCCTGTTTTGTCTGTTGTTAGTCTGCAGGTGTACCCAACAGCTCCGAAGAGACAGCGACCATCGAGAACGG	8410
BC092439	chr1	152410591	5	-	-	ERVK	HERVK	GATTATAAATCTCATATTAATCCTTGTGTGCCTGTTTTGTCTGTTGTTAGTCTGCAGGTGTACCCAACAGCTCCGAAGAGACAGCGACCATCGAGAACGG	8410
BU160163	chr21	18855880	5	-	-	ERVK	HERVK	GATTATAAATCTCATATTAATCCTTGTGTGCCTGTTTTGTCTGTTGTTAGTCTGCAGGTGTACCCAACAGCTCCGAAGAGACAGCGACCATCAAGAACAG	8410
AY395521	chr11	101079407	5	+	+	ERVK	HERVK	AATTATAAATCTCATATTAATCCTTGTGTGCCTGTTTTGTCTGTTGTTAGTCTGCAGGTGTACCCAACAGCTCTGAAGAGACAGCAACCATCGAGAACGG	8410
BC092439	chr1	152417633	3	-	-	ERVK	HERVK	TGAGGACAAGTCGACGAGAGATCCCGAGTACATCTACAGTCAGCCTTACGGTAAGCTTGTGCGCTCGGAAGAAGCTAGGGTGATAATGGGGCAAACTAAA	1076
AY371030	chr19	32823125	3	-	-	ERVK	HERVK	AAACCCCAGAGAGTATGCTGCTTGCAGCCTTGATGATTGTATCAATGGTGGTAAGTCTCCCTATGCCTGCAGGAGCAGCTGCAGCTAACTATACCTACTG	6711
AY395521	chr11	101077708	3	+	+	ERVK	HERVK	AAACCCCAGAGAGTATGCTGCTTGCAGCCTTGATGATTGTATCAATGGTGGTAAGTCTCCCTATGCCTGCAGGAGCAGCTGCAGCTAACTATACCTACTG	6711
CR598703	chr8	17811673	3	-	-	ERVK	HERVK	TTATCCCGGGTAATATGATCTTGGCTGCCTTGATGGTAATTACCGCGGCGGTAAGTCTCCCTGCTGTCTGGACTGAAGAAAATTTTACATACTGGCTTCT	6711

## Sheet: Antisense splices
mrnaacc	chrom	pos (UCSC, May 2004)	Splice site	mrnastrand	Testrand	Tetype	Tefam	seq	totpos (observed splice events corresponding to predicted ones highlighted in yellow)
AL533348	chr17	54138237	5	+	-	MaLR	MLT1-int	TACCTGCCCGCCAAATTCATGTTTTTCTTGTATCCATTCCATCCACACAGCCCCAAACGTCTTAACCGGTTCCATCATCAACTCTAAAAGTCCCAGGCTT	481
CR616450	chr12	62462587	5	+	-	MaLR	MLT1-int	TCAGAGCCCATCAGCCTTCTTTCATTGTGACCTCTTGCTGTCTTTTTTAGTCCAAGCTGGCAGCGTTTCTGCTCATAAAACATTCTGAAGAACCTTGTGG	933
AA885237	chr1	243793400	5	-	+	MaLR	MLT1-int	CCCAGAAGTCCTAGCCTTCTTTTATTTCATCCCATCTCTTTTCCTTTCAGTTCCAGCTGGCAGTGTTTCTGCTGGTATATAATACTCAGAAACCCTGCCC	933
AL533348	chr17	54138382	3	+	-	MaLR	MLT1-int	AATTCATCCTGAAGTGAAATTCCCTTCCAGCTGTGAACGTTTGAAATCAGGCAAGTTATATGCTTTCAAAATACAATAGTAGGAAATGCATAGGATGAAC	628
CR616450	chr12	62462751	3	+	-	MaLR	MLT1-int	AGTAATCCCATCTCCATTTCTGGCTTCTGCTGAGATGGCTGAGGAGACCTGTAAGTCACATGTATAATCTCTTCAAAGAGCCCTTTGTGTGAATGAATAT	1102
BE734498	chr11	129225709	3	+	-	MaLR	MLT1-int	CATTCTTAAGTTCTGCCCTCCATGAAGTCCTAGGAAACGACATAATTCAGGTAAGTTCTTTACCACTTTCTAACAAGGATAACCTTTCTTCTAGTTTCCA	1406
AK093119	chr21	28424719	5	+	-	MaLR	MST-int	TCATTCTTCCCATGGCCCCTCCCAAATCTCATGTCTGTCTTACATTTCAGAATACAAATATGCCTTCCCAATCATCTCCCAAAGTCTCAACTCATTCCAG	474
DA743884	chrX	72529544	5	-	+	MaLR	MST-int	AGGTGGAAGTTGCCAAGCCTCCTTTACTCTTGCATTCTTTGTGTCCACAGGCTTAACACCACATGGAAGCTGCTGGTTTACAGCTTGTGCCCTCTGAAGC	1188
AK093119	chr21	28424812	3	+	-	MaLR	MST-int	ATTCCAGCGTTAACTCAAAGACCAAAATTCAAAGTCTCATCTGAAACAAGGTAAGTCCCTTCTACCTATGAGCCAGTAAAATAAAAATAAAATTCTAAAA	568
DB013442	chr3	183671671	5	-	+	ERVL	ERVL-E	GCGGTAGTCATAGTTTCCGCCTCATTGAGATTCTTATCATTTCCTTTCAGTGAAAGCAGCACTCCTCTGGGTATCAGGACCTCTGAATCCTATAAAACCT	1475
DA399864	chr6	110113956	5	-	+	ERVL	ERVL-E	GTCACTGCTCTAAGTGAATACAAATTGCTTCCGATCCTCTTTCTTGATAGGGATTGAAAAGGATGCACACATTGCCAGATCATCAGCTGCGTAAAAAATA	3534
DB013442	chr3	183671591	3	-	+	ERVL	ERVL-E	CTCTGAATCCTATAAAACCTAAAGGTGCAGGGACAAGAAGCACACATTCTGTAAGTAGACCACTGAGAATCCACTGGGAATGATGGTGAGAGGGTCAAAC	4065
AK092186	chr1	207001492	3	+	-	ERVL	ERVL-E	TTCTCTTGCAAAGTAATTCCTTCATGAGACTTCATTAAAAGGGTCTTCAGGTAAGGCCAGATCAGCCTCATCTGAAAGCCTTACACAGGGAGAAAGGGGC	5609
AA148886	chr22	44274487	5	+	-	ERVL	HERVL	CGTGCAGAATGATCTGTGAACCAGGCCCTAGTCTTCTCTTCCTCTGTCAGATGATCGTAGGGAACTCTGCATGAGGCCATCGGTGCAGGCTGGAGAAGAG	2484
AK124960	chr2	213968761	5	-	+	MaLR	THE1-int	AATCTTAAAGCTCCAAAATGATCTCCTTTTACTCCGTGTCTCACATCCAGGTCAAGCTGATGCAAGAGATGGTTTCCCATGGTCTTGGGCAGCTCCACCC	711
AI819275	chr1	35599622	5	-	+	MaLR	THE1-int	TCTAGGCGGAAGTTCCCAAACCTCAATTTTTGACTTCTGTGTACTTGCAGGCTCAACACCACATGGAAACTGCCAAGACTTGAGGCTTGCACCCTCTGAA	1109
AK124960	chr2	213968171	5	-	+	MaLR	THE1-int	GGGACCCTGGGACCAGCCCTCAAAACCACTTTTTCCTCCTATACTTCCAGGCCTGTGATGAGAAGGGCTGCCGTGAAGACCTCTCACATGCCCTGGAGGC	1300
AK124960	chr2	213968597	3	-	+	MaLR	THE1-int	AGCTTTTCCAGGTGCACAGTGCAAGCTATCGGTGGATCTACCTTTCTGGGGTATGATGGACAGTGGCCCTCTTCTTAACGGCTCCACTAGGCAGTGCCCC	875
BX355314	chr19	18555422	5	-	+	ERV1	HERV17	TTTCATGGACCAGGGCTTTGATTACCTCCTGGGCCTTTTCTGTCTTACAGGGGAAGGCTTCAACCCAATTCGTGAAGGTATCAACACAGGCTAGTAAGTA	3236
CR749557	chr14	44561862	5	+	-	ERV1	HERV17	TTTCTGTACCACCAATAATAATCTCCTAATGACTTCCTGATGTTTGATAGGTGTTCCCTCGGAAGTTAGGAATTCCCTTTCTCTCCATATTGCTGCGTGG	3879
BI835208	chr1	119436054	5	+	-	ERV1	HERV17	TCTCCCTATCAATTACTGCATACCCATTGTGTTTTTTTTTTTTCCCTCAGTCACCCGGGAGGAACCATCTATCATCCTGCCTTGAAGGTAGTTTCTGCTG	8014
BX355314	chr19	18555379	3	-	+	ERV1	HERV17	CTTACAGGGGAAGGCTTCAACCCAATTCGTGAAGGTATCAACACAGGCTAGTAAGTATTGAAGTCCCCGTGACTTAGGCATATAAGTGAAATCTAACTGC	3279
BI835208	chr1	119436126	3	+	-	ERV1	HERV17	CATCCTGCCTTGAAGGTAGTTTCTGCTGGATCTGGTCAGACCTTTGTATGGTAATGAGGATTTAAATCCCCTGTTAGGAAATCTGCTAGGTTAATGTAAT	8086
DA848664	chr21	40039323	3	+	-	ERV1	HERV17	TTTCAAGAAAGTCGTGTTCGGGACCCAGGAGGTATGGGTCAGAAGGAAAGGTAAGGGCGCATGCGTGGGCGACTGTTGAGTAGAGACTTCTGGCTGAGCC	9029
CR603640	chr13	44855223	5	+	-	ERV1	HERVE	CTATAAAACCCCACAGCCCCTGAGAATTCCCTCACCTGCCTTCTGCCCTTAGGCTCCGGTAGATTGCAAATGACCTGCTTTCTTTCTGTTCCCGGGCTGC	4880
AK097469	chr13	63211006	5	+	-	ERV1	HERVE	ACAAAATCCCACAGCCCCTAAGTATTCTCTCACATGCTTTCTGCCCTTAGGCTGAGGTAGATTGCAAATGACCTGCTTTCTTTCTGTTCCTGGGTGCCTT	4882
AK124332	chr13	44851329	5	+	-	ERV1	HERVE	ACAAAACCCCACAGCCCCTGAGAATTCCCTCACCTGCCTTCTGCCCTTAGGCTCCGGTAGATTGCAAATGACCTGCTTTCTTTCTGTTCCCGGGTGGCAT	4882
AK124332	chr13	44855225	5	+	-	ERV1	HERVE	ATAAAACCCCACAGCCCCTGAGAATTCCCTCACCTGCCTTCTGCCCTTAGGCTCCGGTAGATTGCAAATGACCTGCTTTCTTTCTGTTCCCGGGCTGCGT	4882
AK097490	chr13	63212899	5	+	-	ERV1	HERVE	TATAAAACCCCGTAGCCCCTAAGAAACCCTCACCTGCTTTCTGCCCTTAGGCTCCAGTAGATTGCAAATGACCTGCTTACTTTCTGTTCCCGGGCTGCGT	4882
DB089240	chr13	63311359	5	-	+	ERV1	HERVE	ACAAAACCCCACAGCCCCTAAGAATTTCCTCACCTTCCTTCCGCCCCTAGGCTCTGGTAGATTGCAAATGACCTGCTTACTTTCTGTTCCCGGGCTGCGT	4882
AK124332	chr13	44849195	5	+	-	ERV1	HERVE	ACAAAACCCCACAGCCCCTAAGAATTCCCTCACCTGCCTTCTGCCCTTAGGCTCCGGTAGATTGCAAATGACCTGCTTTCTTTCTGTTCCCGGGCGTTTG	4882
AK124332	chr13	44850664	5	+	-	ERV1	HERVE	ACAAAACCCCACAGCCCCTGAGAATTCCCTCACCTGCCTTCTGCCCTTAGGCTCCGGTAGATTGCAAATGACCTGCTTTCTTTCTGTTCCCGGGCGGCAT	4882
CR603640	chr13	44855894	5	+	-	ERV1	HERVE	ACAAAACCCCACAGCCCCTAAGAATTCCCTCACCTGCCTTCTGCCCTTAGGCTCCGGTAGATTGCAAATGACCTGCTTTCTTTCTGTTCCCGGGCTGCGT	4882
AK093066	chr3	8694039	5	-	+	ERV1	HERVE	AGAAAACCCCACAGCTCCTAAGAATTCTCTCACCTGCCTTCTGCCCTTAGGCTCCGATAGATTGCAAATGACCTGCTTTCTTTCTGATCCCGGGCTGCTG	4882
BX282403	chr13	63313757	5	-	+	ERV1	HERVE	GCCCTTAGGCTCTGGTAGATTGCAAATAACCTGCTTTCTTTCTGTTCCAGGGAGGCGTCGGACCCCGTCCGATAGTAAATCCCAAGTAAGGTACCTGCCG	4922
CR603640	chr13	44853276	5	+	-	ERV1	HERVE	AACCTGCTTTCTTTCTGTTCCCGGGCTGCGTTCGGACCCCTGTCGGATAGTAAATCCCAAGCAAGGTACCTGCCGTCAGCAGATTTGAGCTTTCTTCTTG	4948
AK097490	chr13	63211074	5	+	-	ERV1	HERVE	TGACCTGCTTTCTTTCTGTTCCTGGGTGCCTTCGGACCCCTGTCGGATAGTAAATCCCAAGTAAGGTACCTGCCGTCAGCAGATTTGAGCTTTCTTCTTG	4948
CR603640	chr13	44855973	3	+	-	ERV1	HERVE	CTTTCTGTTCCCGGGCTGCGTTCGGACCCCTGTCGGAGAGTAAATCCGAAGTAAGGTAGCTGCCGTCGGCAGATTTGAGCTTTTTTCTTGGACACCTAAT	4958
BX282403	chr13	63315447	3	-	+	ERV1	HERVE	TCTTTCTGTTCCCGGGTGGCTTCGGACCCCTGTCGGATCGGAAATCCCAAGTAAGTTACCTGCCCTAGGCAGATTTGAGCTTTCTTCTTGGACACCTAAT	4958
BX282403	chr13	63311882	3	-	+	ERV1	HERVE	CGGCAGATTTGAGCTTTCTTCTTGGACACCTAATACCCACAGTCCTCCAGGTGGGTCCTAAGGATCTTAGGATGCGCGATGGGGGTCCTAAGGCAGGGAG	5025
AK127966	chr7	153192165	3	-	+	ERV1	HERVE	CGGAAGATTTGAGCTTTCTTCTTGAACACCTCATACCCACAGTCCTCCAGGTGGGTCCTAAGGATCTTAGGATCCCCGATGGGCGTCCTAAGCCAGTGGG	5025
CR603640	chr13	44851470	3	+	-	ERV1	HERVE	TGGCAGATTTGAGCTTTCTTCTTGGACACCTAATACCCACAGTCCTCCAGGTGAGTCCTAAGGATCTTAGGATACGCGATGGGGGTCCTAAGGCAGGGGG	5025
CN362995	chr3	8693891	3	-	+	ERV1	HERVE	CGGCAGCTCTGAGATTTCTTCTTGGACACCTAATACCCACAGTCCTCCAGGTGGGTCCAAAGGATCTTAGGATCCGCGATGGGCGTCCTGAGCAAGGGGG	5025
AK097490	chr13	63212377	3	+	-	ERV1	HERVE	CGGCAGATTTGAGCTTTCTCCTTGGACACCTAATACCCACAGTCCTCCAGGTGGGTCCTAAGGATCTTAGGATCTGCGATGGGGGTCCTAAGGCAGGGGA	5025
AK097490	chr13	63213043	3	+	-	ERV1	HERVE	TCGGCAGATTTGAGCTTTCTTCTTGGACACCTATACCCACAGTCCTCCAGGTGGGTCCTAAGGTTCATAGGATCCACGATCGGGGTCTCAAGCCAGGGGG	5025
AK124332	chr13	44855370	3	+	-	ERV1	HERVE	CGGCAGATTGGAGCTTTCTTCTTGGAGACCTAATACCCACAGTCCTCCAGGTGGGTCCTAAGGATCTTAGGATCCGCGATGGGGGTCCTAAGGCAGGGGG	5025
AK097490	chr13	63210483	3	+	-	ERV1	HERVE	GGGCAGATTTGAGCTTTCTTCTTGGACACCTAATACCCACAGTCCTCCAGGTAGGTCCTAAAGATCTTGGGATCCGCGATGGGGGTCCTAAGGCAGGGGG	5025
AK124332	chr13	44849350	3	+	-	ERV1	HERVE	CGGCAGATTTGAGCTTTCTTCTTGGACACCTAATACCCAGAGTCCTCCAGGTGGGTCCTTAAGGTTCCTGGGATCCGCCATGGGGGTCCTAAGCCAGTGG	5025
AK124332	chr13	44850806	3	+	-	ERV1	HERVE	TGGCAGATTTGAGCTTTCTTCTTGGACACCTAATACCCACAGTCCTCCAGGTGAGTCCTAAGTATCTTAAGATCCGCGATGGGGGTCCTAAGGCAGGGGG	5025
CR603640	chr13	44853350	3	+	-	ERV1	HERVE	GTCAGCAGATTTGAGCTTTCTTCTTGGACACCTAATACCCACAGTCCTCCAAGTGGGTCCTAAGGTTCTTAGGATCCTTGATGGGGGTCCTAAGCTGTGG	5412
BC073807	chr3	163926243	5	+	-	ERV1	HERVH	TTACCCTTCACTGTGAGAGTTACCTAAAGCTCGGTGTCGGTGTTGGTCTAGGAGCTTCCGAGACGATTGGGCAGTGTCAGTCTTCAGCCGCTAAGCTGAG	6079
AL832503	chr1	225391215	5	-	+	ERV1	HERVH	CCCTCCACTCTGAGAGTTACCCGAAGCTCGGCATCTGTAATTGTCTACAGGGCTTCCAAGGCGATCGGGCAGCGTCAGTCTTCAGCCGCTAAGCTGAGAA	6082
AK127862	chrX	112161322	5	+	-	ERV1	HERVH	CTTACCCTCCACTGTGAGAGTTACTCAGAGTATTTGTGATGGTCCTGTAGGCTTCCGAGGCGATCGGGCAGCGTCAGTCTTCAGCTGCTAAGCCGAGAAG	6083
AA447564	chr21	28457907	5	-	+	ERV1	HERVH	CTTACCTTCCACTGTGAGAGTTACCTAGAGCGTCTGTGATGGTCTTGTAGGCTTCCGAGGCGATCCGGCAACATCAGTCTTCAGCCGCTAAGCCAAGAAG	6083
CR611653	chr12	8335630	5	+	-	ERV1	HERVH	CTTACGCTCCACTGTGAGAGTAACCTAGAGCGTCTGTGATGGTCCTGTAGGCTTCCGAGGCGATCGATCAGGCAGTGTCGGTCTGCAGCTGCTAAGCCAA	6083
BG492862	chr19	15806447	3	-	+	ERV1	HERVH	TGTCTGATGGGCATGGCTTTATTCTGGAATGGTGAACCCAATGGAGAGGGTCCTGCAGATGGACGGCAGTTGGTGTGCTATAAATGACCGGGTAGGGTCT	2812
AL832503	chr1	225392141	3	-	+	ERV1	HERVH	CGGTCAGCAGGGAGAGCACTTGTGTTTTTATGAGAATTATGCCGAGATAGGTAACAGATGAGGATGAAATTTGGGCTTGACTGAAGTAATGGGGGCTGTC	5010
BC073807	chr3	163925402	3	+	-	ERV1	HERVH	GGCTGAAGTAATGAGGGCTGTCCATGAAACCTTGCAGCAGCACAGCCCAGGTAAGCTGCTGGGACTGATGGGTGTCATGGTCAGTCTGAAAGCAAAGAGA	5246
BI907428	chrX	12720953	3	-	+	ERV1	HERVH	GACTGAAGTAATGGGGGCTGCCTGTGAAGCCTTGCGGCAGTACAGCCCAGGTAATTTCCTGAGCCTAATGGGTGTCAGGGTCAGTCTAAGCGAAAGCGAA	5246
AL832503	chr1	225391102	3	-	+	ERV1	HERVH	GTCAGAGAGCCTTGGGCCAGAGTTCCAGGGGCTTTGGAAGTGGCTACCAGGTGAGTTGAACAGTCTGATTTTCAGTGGGGTCCCGCACAGATGGGACACG	6199
CR611653	chr12	8335750	3	+	-	ERV1	HERVH	GTCAGGGAGCCTTGGGCTGGAGTCCCAGGGGCTCTGGGAGTGGCTGCCAGGTGAGTTGAACAGTCCGATTTCTAGTGGGGTCCCGTACAGATGGGACATG	6199
AK127862	chrX	112161438	3	+	-	ERV1	HERVH	GTCGGAGAGCCTTGGGCCAGAGTTCCAGGGGCTCTGGAAGTGGCTGCCAGGTGAGTTGAACAGTCCAATTTTCAGTGGGGTCCCGCACAGATGGGACATG	6199
AA447564	chr21	28457791	3	-	+	ERV1	HERVH	ATCAGAGAGCCTTGGGCCAGAGTTCCAGGGGCTGTGGAAGTGGCTGCCAGGTGAGTTGAACAGTCCGATTTTCAGTGGGGTCCTACACAGATGGGACACA	6199
BI907428	chrX	12719993	3	-	+	ERV1	HERVH	GTCAGAGAGCCTTGGGCCAGAGTTCCAGGGTCTCTGGGAGTGGCTGCCAGGTGAGTTGAACAGTCCGATTTCCATCCAATTTCCAGTGGGGTCCCGCACA	6199
BC073807	chr3	163926358	3	+	-	ERV1	HERVH	GTCAGAGAGAGTTGGGCCGGAGTTCCAGGGGCTCTGAAAGTGGCTGCCAGGTGAGTTGAACAGTCCGATTTTCAGTGGGGTCCTGCACAGATGGGATGTG	6199
BX400544	chr20	42733693	3	-	+	ERV1	HERVH	TGATTCAGCCTGGTGGGGAGCGAGCTGAGGAGGAGCAGTCTGGGAAGAAGGTGAGACGTCAGATGGTTCAGTAGAAAAGGAAGATTCACAAGACTCAGCG	6914
U46193	chr14	101776541	3	-	+	ERV1	HERVH	AGAGAGGCTGGAGAAGAGAGTGAAAAGACCGCTTACCTGATTTGAAATTGGTGAGATGTTCCTTGGGCTGGTTGGTCTGAGGACCCGAGGTTGTAGGTAG	8045

## Sheet: Summary
			Splice acceptor sites										Splice donor sites
Sense		ERV internal region		Used in mRNAs		Expected used splicesites					ERV internal region		Used in mRNAs		Expected used splicesites
	ERV	AG motifs**	Strong SA*	Cryptic SA	Strong SA	Cryptic SA	Strong SA	P			GT motifs**	Strong SD*	Cryptic SD	Strong SD	Cryptic SD	Strong SD	P
	MLT1A	230	5	6	0	5.86957	0.130435	0.123548			122	7	5	0	4.71311	0.286885	0.255799
	MSTA	207	8	0	4	3.84541	0.154589	0			136	11	5	0	4.59559	0.404412	0.344073
	HERVL	1958	99	6	0	5.69663	0.303371	0.267513			1316	89	2	0	1.86474	0.135258	0.130685
	THE1A	176	8	1	8	8.59091	0.409091	8.28004e-13			126	11	7	2	8.21429	0.785714	0.0374163
	HERVW	803	33	0	2	1.91781	0.0821918	0			402	25	0	2	1.87562	0.124378	0
	HERVE	721	21	1	1	1.94175	0.0582524	0.000848336			455	26	0	3	2.82857	0.171429	0
	HERVH	408	68	16	3	15.8333	3.16667	0.393014			282	11	0	28	26.9078	1.0922	0
	HERV9	808	31	3	3	5.7698	0.230198	3.05375e-05			441	40	2	4	5.45578	0.544218	3.40506e-05
	HERVK	718	13	2	4	5.89136	0.108635	1.14986e-08			471	18	0	4	3.84713	0.152866	0
	HERV-L families										HERV-L families
	ERVLE	507	28	1	0						318	30	1	0	0.90566	0.0943396
	HERVLB4	486	25	1	0						342	16	1	0	0.953216	0.0467836
	HERVLA1	484	22	4	0						335	25	0	0	0	0
	ERVLB1	481	24	0	0						321	18	0	0	0	0
Antisense		ERV internal region		Used in mRNAs		Expected used splicesites					ERV internal region		Used in mRNAs		Expected used splicesites
	ERV	AG motifs**	Strong SA*	Cryptic SA	Strong SA	Cryptic SA	Strong SA	P			GT motifs**	Strong SD*	Cryptic SD	Strong SD	Cryptic SD	Strong SD	P
	MLT1A	161	13	0	3	0.242236	2.75776	0.223203			99	6	0	3	0.181818	2.81818	0.171022
	MSTA	172	12	0	2	0.139535	1.86047	0.134667			91	4	0	1	0.043956	0.956044	0.043956
	HERVL	1964	128	0	3	0.195519	2.80448	0.183054			1401	100	0	2	0.142755	1.85724	0.13766
	THE1A	141	12	2	1	0.255319	2.74468	0.000616434			83	10	0	1	0.120482	0.879518	0.120482
	HERVW	782	34	2	1	0.130435	2.86957	8.21895e-05			625	28	1	2	0.1344	2.8656	0.00584129
	HERVE	600	46	10	3	0.996667	12.0033	3.62652e-11			495	21	0	13	0.551515	12.4485	0.430818
	HERVH	968	8	4	1	0.0413223	4.95868	3.85542e-11			589	26	9	3	0.529711	11.4703	1.70786e-12
	HERV9	988	47	0	0	0	0	N/A			714	48	0	0	0	0	N/A
	HERVK	543	32	0	0	0	0	N/A			506	11	0	0	0	0	N/A
	HERV-L families										HERV-L families
	ERVLE	515	30	0	2	0.116505	1.8835				356	26	0	2	0.146067	1.85393
	HERVLB4	506	37	0	0	0	0				360	25	0	0	0	0
	HERVLA1	462	31	0	1	0.0670996	0.9329				342	23	0	0	0	0
	ERVLB1	481	30	0	0	0	0				343	26	0	0	0	0
* Strong splice sites are those identified in the full length ERV by GeneSplicer
** TOT refers to total AG or GT motifs in the full length ERV
Summary table: association of human mRNA splice sites with ERV splice sites
		ERV internal regions – Sense orientation						ERV internal regions – Antisense orientation
		Consensus	Consensus	mRNA	mRNA	P value		Consensus	Consensus	mRNA	mRNA	P value
	ERV	Cryptic	Strong	Cryptic*	Strong*	(skewing to canonical sites)		Cryptic	Strong	Cryptic*	Strong*	(skewing to canonical sites)
	MLT1A	340	12	11	0	0.317192		241	19	6	0	0.365748
	MSTA	324	19	5	4	5.44181e-05		247	16	3	0	0.171631
	HERVL	3086	188	8	0	0.376928		3137	228	5	0	0.295879
	THE1A	283	19	8	10	1.28418e-09		202	22	2	2	0.00351038
	HERVW	1147	58	0	4	0		1345	62	3	3	5.26421e-05
	HERVE	1129	47	1	4	1.01965e-07		1028	67	16	10	1.46678e-07
	HERVH	611	79	16	31	0		1523	34	4	13	0
	HERV9	1178	71	5	7	4.38724e-08		1607	95	0	0	0
	HERVK	1158	31	2	8	5.44009e-14		1006	43	0	0	0
		“Consensus” numbers are numbers of splice sites found within the consensus ERVs. HERV-L is represented by a sum of the sites found in four consensus elements
		“mRNA” numbers are numbers of human mRNA splice sites mapping to predicted strong or cryptic sites
